# Supplementary material for: Transcriptomic Analysis of Porcine Granulosa Cells Overexpressing Retinol Binding Protein 4
Source: Genes (Basel). 2019 Aug 13;10(8):615. doi: 10.3390/genes10080615 (PMC6722559; doi:10.3390/genes10080615)
Supplement: Supplementary file 1 [file genes-10-00615-s001.zip]

Archive with 9 entries (9 files):
- supplementary/Figure S1-down.go.bp.pdf
- supplementary/Figure S2-up.go.bp.pdf
- supplementary/Figure S3-down.go.mf.pdf
- supplementary/Figure S4-up.go.mf.pdf
- supplementary/Figure S5-up.go.cc.pdf
- supplementary/Table S1Primers of RT-qPCR used in the present study.docx
- supplementary/Table S2 Sequencing quality statistics for the GCs of CTRL group and pLVX-RBP4 group.docx
- supplementary/Table S3 Genes expressed in pLVX-RBP4 group and CTRL group.xls
- supplementary/TableS4 DEGs of pLVX-RBP4 group compared to CTRL group in the GCs.xlsx
