# Supplementary material for: Transcriptomic Analysis of Porcine Granulosa Cells Overexpressing Retinol Binding Protein 4
Source: Genes (Basel). 2019 Aug 13;10(8):615. doi: 10.3390/genes10080615 (PMC6722559; doi:10.3390/genes10080615)
Supplement: Supplementary file 1 [file genes-10-00615-s001.zip › supplementary/Table S3 Genes expressed in pLVX-RBP4 group and CTRL group.xls]

## Sheet:  pLVX-RBP4 group
Genes expressed only in the pLVX-RBP4 group
test_id	gene_id	gene	locus	sample_1	sample_2	value_1	value_2	test_stat	p_value	q_value
ENSSSCG00000000017	ENSSSCG00000000017	-	5:1408378-1449331	C	R	0	0.0148749	0	1	1
ENSSSCG00000000073	ENSSSCG00000000073	-	5:4855086-4855461	C	R	0	0.186455	0	1	1
ENSSSCG00000000081	ENSSSCG00000000081	ENTHD1	5:5757229-5852641	C	R	0	0.0851462	0	1	1
ENSSSCG00000000131	ENSSSCG00000000131	ELFN2	5:8010269-8012729	C	R	0	0.0143118	0	1	1
ENSSSCG00000000157	ENSSSCG00000000157	BPIFC	5:12321734-12364875	C	R	0	0.0184159	0	1	1
ENSSSCG00000000243	ENSSSCG00000000243	-	5:18218053-18220382	C	R	0	0.0946587	0	1	1
ENSSSCG00000000245	ENSSSCG00000000245	-	5:18200541-18205776	C	R	0	0.0168475	0	1	1
ENSSSCG00000000464	ENSSSCG00000000464	C12orf56	5:31898373-31974404	C	R	0	0.0985576	0	1	1
ENSSSCG00000000499	ENSSSCG00000000499	BEST3	5:36347220-36552888	C	R	0	0.01886	0	1	1
ENSSSCG00000000516	ENSSSCG00000000516	-	5:41760286-41769322	C	R	0	0.107735	0	1	1
ENSSSCG00000000546	ENSSSCG00000000546	MANSC4	5:49530426-49538224	C	R	0	0.0406063	0	1	1
ENSSSCG00000000548	ENSSSCG00000000548	REP15	5:49597731-49598439	C	R	0	0.275194	0	1	1
ENSSSCG00000000629	ENSSSCG00000000629	-	5:63816467-63819555	C	R	0	0.038075	0	1	1
ENSSSCG00000000659	ENSSSCG00000000659	-	5:65110349-65162280	C	R	0	0.0170074	0	1	1
ENSSSCG00000000710	ENSSSCG00000000710	-	5:66976091-66989641	C	R	0	0.0816854	0	1	1
ENSSSCG00000000716	ENSSSCG00000000716	KCNA1	5:67768662-67770150	C	R	0	0.0306447	0	1	1
ENSSSCG00000000785	ENSSSCG00000000785	-	5:74689293-74702021	C	R	0	0.0669866	0	1	1
ENSSSCG00000000854	ENSSSCG00000000854	-	5:84334736-84425007	C	R	0	0.00698155	0	1	1
ENSSSCG00000000876	ENSSSCG00000000876	-	5:87686304-87695656	C	R	0	0.107817	0	1	1
ENSSSCG00000000878	ENSSSCG00000000878	DEPDC4	5:87983498-88227198	C	R	0	0.0756226	0	1	1
ENSSSCG00000000882	ENSSSCG00000000882	-	5:88859058-89064764	C	R	0	0.0418705	0	1	1
ENSSSCG00000001395	ENSSSCG00000001395	MIC-1	7:27212110-27213963	C	R	0	0.430298	0	1	1
ENSSSCG00000001404	ENSSSCG00000001404	TNF	7:27549595-27552338	C	R	0	0.02709	0	1	1
ENSSSCG00000001472	ENSSSCG00000001472	SLA-DOA	7:29545478-29549278	C	R	0	0.0877458	0	1	1
ENSSSCG00000001489	ENSSSCG00000001489	-	7:31855167-31855501	C	R	0	0.32817	0	1	1
ENSSSCG00000001559	ENSSSCG00000001559	PNPLA1	7:36888271-36925502	C	R	0	0.0308698	0	1	1
ENSSSCG00000001614	ENSSSCG00000001614	TREM2	7:41763415-41767174	C	R	0	0.0840947	0	1	1
ENSSSCG00000001617	ENSSSCG00000001617	TREM1	7:41803219-41825829	C	R	0	0.016631	0	1	1
ENSSSCG00000001633	ENSSSCG00000001633	-	7:42558899-42559244	C	R	0	0.374862	0	1	1
ENSSSCG00000001694	ENSSSCG00000001694	-	7:44224281-44370509	C	R	0	4601.21	#NAME?	0.2056	0.628384
ENSSSCG00000001699	ENSSSCG00000001699	-	7:45085956-45086220	C	R	0	0.917407	0	1	1
ENSSSCG00000001709	ENSSSCG00000001709	-	7:45740634-45870522	C	R	0	0.0382452	0	1	1
ENSSSCG00000001775	ENSSSCG00000001775	KIAA1024	7:54061673-54074837	C	R	0	0.0106529	0	1	1
ENSSSCG00000001836	ENSSSCG00000001836	RLBP1	7:59759356-59771712	C	R	0	0.0692499	0	1	1
ENSSSCG00000001883	ENSSSCG00000001883	-	7:63008517-63017955	C	R	0	0.0146283	0	1	1
ENSSSCG00000001895	ENSSSCG00000001895	CPLX3	7:63401336-63405591	C	R	0	0.0631831	0	1	1
ENSSSCG00000002007	ENSSSCG00000002007	FITM1	7:80438283-80439930	C	R	0	0.123084	0	1	1
ENSSSCG00000002129	ENSSSCG00000002129	-	7:83206178-83218521	C	R	0	0.228981	0	1	1
ENSSSCG00000002139	ENSSSCG00000002139	-	7:83499019-83499763	C	R	0	0.0937403	0	1	1
ENSSSCG00000002251	ENSSSCG00000002251	-	7:87101079-87112889	C	R	0	0.0648076	0	1	1
ENSSSCG00000002286	ENSSSCG00000002286	FAM71D	7:97243186-97259526	C	R	0	0.0382704	0	1	1
ENSSSCG00000002406	ENSSSCG00000002406	-	7:106275597-106444823	C	R	0	0.0556635	0	1	1
ENSSSCG00000002432	ENSSSCG00000002432	KCNK13	7:118431047-118546572	C	R	0	0.0389808	0	1	1
ENSSSCG00000002450	ENSSSCG00000002450	SLC24A4	7:120438866-120614498	C	R	0	0.0133856	0	1	1
ENSSSCG00000002476	ENSSSCG00000002476	SERPINA1	7:122616092-122621528	C	R	0	0.0346593	0	1	1
ENSSSCG00000002487	ENSSSCG00000002487	SERPINA3-2	7:123110532-123119625	C	R	0	0.0772344	0	1	1
ENSSSCG00000002536	ENSSSCG00000002536	-	7:129784219-129788043	C	R	0	0.0809856	0	1	1
ENSSSCG00000002612	ENSSSCG00000002612	-	7:133764687-133765629	C	R	0	0.0660914	0	1	1
ENSSSCG00000002630	ENSSSCG00000002630	GCM1	7:134510237-134516666	C	R	0	0.0243087	0	1	1
ENSSSCG00000002642	ENSSSCG00000002642	CDH15	6:923671-932461	C	R	0	0.0307284	0	1	1
ENSSSCG00000002657	ENSSSCG00000002657	-	6:2089650-2100933	C	R	0	0.175194	0	1	1
ENSSSCG00000002734	ENSSSCG00000002734	MARVELD3	6:14109533-14123614	C	R	0	0.0152378	0	1	1
ENSSSCG00000002761	ENSSSCG00000002761	-	6:16581105-16592245	C	R	0	0.0683565	0	1	1
ENSSSCG00000002781	ENSSSCG00000002781	KCTD19	6:25200222-25228005	C	R	0	0.0249015	0	1	1
ENSSSCG00000002817	ENSSSCG00000002817	-	6:17574598-17580003	C	R	0	0.107574	0	1	1
ENSSSCG00000002893	ENSSSCG00000002893	-	6:40346631-40351144	C	R	0	0.0532757	0	1	1
ENSSSCG00000002915	ENSSSCG00000002915	KIRREL2	6:40659034-40666537	C	R	0	0.0164568	0	1	1
ENSSSCG00000002929	ENSSSCG00000002929	SYNE4	6:40782927-40787208	C	R	0	0.0333914	0	1	1
ENSSSCG00000002986	ENSSSCG00000002986	SELV	6:43986160-43991174	C	R	0	0.0939835	0	1	1
ENSSSCG00000002991	ENSSSCG00000002991	TTC9B	6:44317320-44319393	C	R	0	0.063354	0	1	1
ENSSSCG00000002997	ENSSSCG00000002997	-	6:44671581-44673023	C	R	0	0.203708	0	1	1
ENSSSCG00000003043	ENSSSCG00000003043	-	6:45981952-46078127	C	R	0	0.0606293	0	1	1
ENSSSCG00000003047	ENSSSCG00000003047	CH242-183C8.3	6:45969646-45974109	C	R	0	0.307849	0	1	1
ENSSSCG00000003051	ENSSSCG00000003051	CD177	6:46102443-46115835	C	R	0	0.04648	0	1	1
ENSSSCG00000003073	ENSSSCG00000003073	LYPD5	6:46468962-46470609	C	R	0	0.0648135	0	1	1
ENSSSCG00000003087	ENSSSCG00000003087	APOC4	6:47213358-47334433	C	R	0	0.275591	0	1	1
ENSSSCG00000003277	ENSSSCG00000003277	PigE-173F2.4	6:53786586-53811828	C	R	0	0.0107487	0	1	1
ENSSSCG00000003390	ENSSSCG00000003390	-	6:63643156-63661322	C	R	0	0.0537567	0	1	1
ENSSSCG00000003399	ENSSSCG00000003399	RBP7	6:64340057-64353714	C	R	0	0.159227	0	1	1
ENSSSCG00000003400	ENSSSCG00000003400	-	6:64326960-64334321	C	R	0	0.0288749	0	1	1
ENSSSCG00000003417	ENSSSCG00000003417	DISP3	6:65512780-65547887	C	R	0	0.0511442	0	1	1
ENSSSCG00000003423	ENSSSCG00000003423	DRAXIN	6:65724992-65740644	C	R	0	0.00579905	0	1	1
ENSSSCG00000003519	ENSSSCG00000003519	-	6:74018300-74019146	C	R	0	0.0524833	0	1	1
ENSSSCG00000003523	ENSSSCG00000003523	EPHA8	6:74544992-74579158	C	R	0	0.0138707	0	1	1
ENSSSCG00000003608	ENSSSCG00000003608	LCK	6:82831192-82921450	C	R	0	0.0502689	0	1	1
ENSSSCG00000003614	ENSSSCG00000003614	-	6:82666060-82668485	C	R	0	0.285227	0	1	1
ENSSSCG00000003726	ENSSSCG00000003726	-	6:107663226-107696259	C	R	0	0.0129309	0	1	1
ENSSSCG00000003737	ENSSSCG00000003737	-	6:109982510-110185391	C	R	0	0.0272069	0	1	1
ENSSSCG00000003842	ENSSSCG00000003842	TTC22	6:145620011-145643859	C	R	0	0.0136456	0	1	1
ENSSSCG00000003884	ENSSSCG00000003884	FOXE3	6:151682359-151683334	C	R	0	0.0403025	0	1	1
ENSSSCG00000003963	ENSSSCG00000003963	-	6:155714767-155719608	C	R	0	0.0243785	0	1	1
ENSSSCG00000003969	ENSSSCG00000003969	GUCA2A	6:156476367-156478316	C	R	0	0.189101	0	1	1
ENSSSCG00000003970	ENSSSCG00000003970	-	6:156482578-156484656	C	R	0	1.88636	0	1	1
ENSSSCG00000004218	ENSSSCG00000004218	RSPO3	1:39635368-39787134	C	R	0	0.225139	0	1	1
ENSSSCG00000004252	ENSSSCG00000004252	-	1:49552150-49576529	C	R	0	0.136944	0	1	1
ENSSSCG00000004282	ENSSSCG00000004282	-	1:59281601-59303452	C	R	0	0.277661	0	1	1
ENSSSCG00000004283	ENSSSCG00000004283	DPPA5	1:59322089-59323218	C	R	0	0.46693	0	1	1
ENSSSCG00000004357	ENSSSCG00000004357	SIM1	1:76000268-76071230	C	R	0	0.0103381	0	1	1
ENSSSCG00000004402	ENSSSCG00000004402	METTL24	1:85731254-85811070	C	R	0	0.063631	0	1	1
ENSSSCG00000004417	ENSSSCG00000004417	-	1:86715106-86729694	C	R	0	0.256211	0	1	1
ENSSSCG00000004424	ENSSSCG00000004424	FAM229B	1:87730313-87732085	C	R	0	0.248849	0	1	1
ENSSSCG00000004493	ENSSSCG00000004493	SIGLEC15	1:105543763-105549486	C	R	0	0.153015	0	1	1
ENSSSCG00000004555	ENSSSCG00000004555	-	1:118623387-118625948	C	R	0	0.165403	0	1	1
ENSSSCG00000004584	ENSSSCG00000004584	GCNT3	1:124393188-124394511	C	R	0	0.0707443	0	1	1
ENSSSCG00000004712	ENSSSCG00000004712	TGM7	1:143025883-143041134	C	R	0	0.0168386	0	1	1
ENSSSCG00000004831	ENSSSCG00000004831	-	1:157765685-157765908	C	R	0	1.2528	0	1	1
ENSSSCG00000004839	ENSSSCG00000004839	-	1:158719241-158740446	C	R	0	0.0387085	0	1	1
ENSSSCG00000004894	ENSSSCG00000004894	SERPINB5	1:175646719-175666858	C	R	0	0.0277011	0	1	1
ENSSSCG00000004904	ENSSSCG00000004904	MC4R	1:178553487-178555219	C	R	0	0.0335034	0	1	1
ENSSSCG00000004978	ENSSSCG00000004978	NR2E3	1:187774211-188055229	C	R	0	0.0296974	0	1	1
ENSSSCG00000005068	ENSSSCG00000005068	SLC35F4	1:207257698-207293802	C	R	0	0.0294291	0	1	1
ENSSSCG00000005125	ENSSSCG00000005125	LRRC19	1:218533044-218618046	C	R	0	0.0159747	0	1	1
ENSSSCG00000005214	ENSSSCG00000005214	INSL6	1:242534766-242561791	C	R	0	0.194714	0	1	1
ENSSSCG00000005221	ENSSSCG00000005221	-	1:243198174-243203157	C	R	0	1.01017	0	1	1
ENSSSCG00000005233	ENSSSCG00000005233	DMRT2	1:246943571-246952364	C	R	0	0.00816004	0	1	1
ENSSSCG00000005279	ENSSSCG00000005279	FOXB2	1:256669230-256670523	C	R	0	0.030186	0	1	1
ENSSSCG00000005312	ENSSSCG00000005312	SIT1	1:264096730-264098460	C	R	0	0.0554174	0	1	1
ENSSSCG00000005326	ENSSSCG00000005326	-	1:264311328-264312273	C	R	0	0.0998099	0	1	1
ENSSSCG00000005352	ENSSSCG00000005352	FRMPD1	1:266336185-266446793	C	R	0	0.00553838	0	1	1
ENSSSCG00000005456	ENSSSCG00000005456	MUSK	1:282424653-282563435	C	R	0	0.0136421	0	1	1
ENSSSCG00000005464	ENSSSCG00000005464	-	JH118427.1:44672-62778	C	R	0	0.0323478	0	1	1
ENSSSCG00000005594	ENSSSCG00000005594	WDR38	1:299458569-299467317	C	R	0	0.0621524	0	1	1
ENSSSCG00000005705	ENSSSCG00000005705	QRFP	1:304834823-304835228	C	R	0	0.176726	0	1	1
ENSSSCG00000005830	ENSSSCG00000005830	CCDC183	1:313881748-313890301	C	R	0	0.0397854	0	1	1
ENSSSCG00000005844	ENSSSCG00000005844	NRARP	1:314083938-314084283	C	R	0	0.223044	0	1	1
ENSSSCG00000006017	ENSSSCG00000006017	-	4:23327996-23448887	C	R	0	0.0859956	0	1	1
ENSSSCG00000006134	ENSSSCG00000006134	CNGB3	4:55102477-55179056	C	R	0	0.0193931	0	1	1
ENSSSCG00000006152	ENSSSCG00000006152	PMP2	4:60164030-60169582	C	R	0	0.178542	0	1	1
ENSSSCG00000006215	ENSSSCG00000006215	CRH	4:74651619-74653688	C	R	0	0.0990738	0	1	1
ENSSSCG00000006255	ENSSSCG00000006255	RP1	4:83777070-83817983	C	R	0	0.00543865	0	1	1
ENSSSCG00000006256	ENSSSCG00000006256	SOX17	4:83968214-83970893	C	R	0	0.057345	0	1	1
ENSSSCG00000006299	ENSSSCG00000006299	TBX19	4:90338613-90371885	C	R	0	0.0932945	0	1	1
ENSSSCG00000006305	ENSSSCG00000006305	ADCY10	4:90781048-90880222	C	R	0	0.00826135	0	1	1
ENSSSCG00000006312	ENSSSCG00000006312	GPA33	4:91579099-91641126	C	R	0	0.0575684	0	1	1
ENSSSCG00000006328	ENSSSCG00000006328	RXRG	4:93015119-93063524	C	R	0	0.0185956	0	1	1
ENSSSCG00000006353	ENSSSCG00000006353	NR1I3	4:97083416-97092102	C	R	0	0.0824119	0	1	1
ENSSSCG00000006368	ENSSSCG00000006368	PVRL4	4:97211280-97228621	C	R	0	0.105815	0	1	1
ENSSSCG00000006374	ENSSSCG00000006374	CD244	4:97546369-97579395	C	R	0	0.0166456	0	1	1
ENSSSCG00000006376	ENSSSCG00000006376	-	4:97495665-97509863	C	R	0	0.0119392	0	1	1
ENSSSCG00000006398	ENSSSCG00000006398	SLAMF8	4:98823543-98834109	C	R	0	0.0214405	0	1	1
ENSSSCG00000006403	ENSSSCG00000006403	CRP	4:98764963-98772729	C	R	0	0.0442717	0	1	1
ENSSSCG00000006413	ENSSSCG00000006413	FCER1A	4:99069232-99075661	C	R	0	0.131126	0	1	1
ENSSSCG00000006416	ENSSSCG00000006416	ACKR1	4:99221385-99222907	C	R	0	0.0366683	0	1	1
ENSSSCG00000006458	ENSSSCG00000006458	FCRL4	4:100887176-100904665	C	R	0	0.0247517	0	1	1
ENSSSCG00000006460	ENSSSCG00000006460	ETV3L	4:101463723-101469709	C	R	0	0.109195	0	1	1
ENSSSCG00000006546	ENSSSCG00000006546	TDRD10	4:104057449-104104633	C	R	0	0.0624161	0	1	1
ENSSSCG00000006547	ENSSSCG00000006547	SHE	4:104110560-104134126	C	R	0	0.00589256	0	1	1
ENSSSCG00000006604	ENSSSCG00000006604	CRNN	4:105931635-105935014	C	R	0	0.0242743	0	1	1
ENSSSCG00000006692	ENSSSCG00000006692	-	4:109372723-109405678	C	R	0	0.139559	0	1	1
ENSSSCG00000006725	ENSSSCG00000006725	TBX15	4:111992594-112035055	C	R	0	0.0278009	0	1	1
ENSSSCG00000006736	ENSSSCG00000006736	CD2	4:113925944-113941749	C	R	0	0.0093134	0	1	1
ENSSSCG00000006806	ENSSSCG00000006806	-	4:120107444-120108419	C	R	0	310.024	0	1	1
ENSSSCG00000006808	ENSSSCG00000006808	SLC16A4	4:120134626-120159547	C	R	0	0.0336951	0	1	1
ENSSSCG00000006844	ENSSSCG00000006844	FNDC7	4:121798312-121826825	C	R	0	0.0343028	0	1	1
ENSSSCG00000006933	ENSSSCG00000006933	CLCA1	4:142139234-142173420	C	R	0	0.01123	0	1	1
ENSSSCG00000006935	ENSSSCG00000006935	CLCA2	4:142188695-142223109	C	R	0	0.0532511	0	1	1
ENSSSCG00000006966	ENSSSCG00000006966	CLDN23	17:151829-152699	C	R	0	0.100962	0	1	1
ENSSSCG00000006990	ENSSSCG00000006990	FGL1	17:6071085-6088930	C	R	0	0.0115163	0	1	1
ENSSSCG00000007001	ENSSSCG00000007001	-	17:9561153-9607784	C	R	0	0.00957163	0	1	1
ENSSSCG00000007006	ENSSSCG00000007006	-	17:10316590-10325201	C	R	0	5.12665	0	1	1
ENSSSCG00000007049	ENSSSCG00000007049	LRRN4	17:16010186-16021981	C	R	0	0.0841902	0	1	1
ENSSSCG00000007069	ENSSSCG00000007069	-	17:23694348-23695225	C	R	0	0.0499258	0	1	1
ENSSSCG00000007078	ENSSSCG00000007078	SEL1L2	17:25197583-25285846	C	R	0	0.01882	0	1	1
ENSSSCG00000007099	ENSSSCG00000007099	SCP2D1	17:30473006-30473474	C	R	0	0.175497	0	1	1
ENSSSCG00000007123	ENSSSCG00000007123	-	17:34511958-34515811	C	R	0	0.260194	0	1	1
ENSSSCG00000007164	ENSSSCG00000007164	OXT	17:36975725-36976589	C	R	0	0.425879	0	1	1
ENSSSCG00000007236	ENSSSCG00000007236	-	17:40519315-40535987	C	R	0	0.0599025	0	1	1
ENSSSCG00000007348	ENSSSCG00000007348	SLC32A1	17:47180392-47185812	C	R	0	0.0129808	0	1	1
ENSSSCG00000007367	ENSSSCG00000007367	GTSF1L	17:51734657-51736143	C	R	0	0.239694	0	1	1
ENSSSCG00000007384	ENSSSCG00000007384	-	GL894130.2:55496-60653	C	R	0	0.0741789	0	1	1
ENSSSCG00000007429	ENSSSCG00000007429	SPATA25	17:53724872-53725948	C	R	0	0.0680103	0	1	1
ENSSSCG00000007526	ENSSSCG00000007526	ZNF831	17:66732652-66801613	C	R	0	0.00636973	0	1	1
ENSSSCG00000007527	ENSSSCG00000007527	EDN3	17:66846228-66869088	C	R	0	0.0129949	0	1	1
ENSSSCG00000007636	ENSSSCG00000007636	-	3:7070802-7071623	C	R	0	0.123555	0	1	1
ENSSSCG00000007656	ENSSSCG00000007656	PVRIG	3:7576743-7579011	C	R	0	0.0176696	0	1	1
ENSSSCG00000007959	ENSSSCG00000007959	OR2C1	3:40133009-40134031	C	R	0	0.0443486	0	1	1
ENSSSCG00000008087	ENSSSCG00000008087	IL1B2	3:45180184-45185893	C	R	0	0.0523104	0	1	1
ENSSSCG00000008106	ENSSSCG00000008106	-	3:46170010-46374407	C	R	0	0.103015	0	1	1
ENSSSCG00000008112	ENSSSCG00000008112	-	3:48035142-48041032	C	R	0	0.107894	0	1	1
ENSSSCG00000008118	ENSSSCG00000008118	-	3:48367664-48381709	C	R	0	0.0102019	0	1	1
ENSSSCG00000008153	ENSSSCG00000008153	SLC9A2	3:53962451-54047092	C	R	0	0.0132381	0	1	1
ENSSSCG00000008214	ENSSSCG00000008214	FABP1	3:60622625-60627147	C	R	0	0.425912	0	1	1
ENSSSCG00000008217	ENSSSCG00000008217	CD8A	3:60852722-60859738	C	R	0	0.106206	0	1	1
ENSSSCG00000008229	ENSSSCG00000008229	SFTPB	3:61902087-61912503	C	R	0	0.0233178	0	1	1
ENSSSCG00000008259	ENSSSCG00000008259	LRRTM4	3:69438901-69444379	C	R	0	0.0121053	0	1	1
ENSSSCG00000008345	ENSSSCG00000008345	BMP10	3:77127185-77133018	C	R	0	0.0243309	0	1	1
ENSSSCG00000008367	ENSSSCG00000008367	-	3:81958719-81989330	C	R	0	0.180471	0	1	1
ENSSSCG00000008371	ENSSSCG00000008371	OTX1	3:82963344-82966535	C	R	0	0.0382584	0	1	1
ENSSSCG00000008524	ENSSSCG00000008524	GALNT14	3:115083021-115164353	C	R	0	0.0223955	0	1	1
ENSSSCG00000008539	ENSSSCG00000008539	-	3:117279554-117287358	C	R	0	0.207802	0	1	1
ENSSSCG00000008552	ENSSSCG00000008552	PRR30	3:118987856-118989050	C	R	0	0.0388177	0	1	1
ENSSSCG00000008560	ENSSSCG00000008560	DPYSL5	3:119157708-119252939	C	R	0	0.0660165	0	1	1
ENSSSCG00000008771	ENSSSCG00000008771	C4orf19	8:30512256-30515528	C	R	0	0.277537	0	1	1
ENSSSCG00000008843	ENSSSCG00000008843	-	8:43919342-43966974	C	R	0	5.03046	0	1	1
ENSSSCG00000008848	ENSSSCG00000008848	-	8:44567893-44568822	C	R	0	1.13198	0	1	1
ENSSSCG00000009033	ENSSSCG00000009033	-	8:86904296-86936988	C	R	0	3.31801	0	1	1
ENSSSCG00000009054	ENSSSCG00000009054	-	8:92073096-92077889	C	R	0	0.919963	0	1	1
ENSSSCG00000009100	ENSSSCG00000009100	-	8:110440602-110465150	C	R	0	0.0912689	0	1	1
ENSSSCG00000009102	ENSSSCG00000009102	-	8:111419020-111419807	C	R	0	0.116306	0	1	1
ENSSSCG00000009153	ENSSSCG00000009153	DKK2	8:123274616-123279223	C	R	0	0.295657	0	1	1
ENSSSCG00000009170	ENSSSCG00000009170	-	8:128097095-128129034	C	R	0	0.0339763	0	1	1
ENSSSCG00000009188	ENSSSCG00000009188	-	8:131181708-131215185	C	R	0	0.0855641	0	1	1
ENSSSCG00000009285	ENSSSCG00000009285	-	11:2146136-2151163	C	R	0	0.031053	0	1	1
ENSSSCG00000009332	ENSSSCG00000009332	TEX26	11:7419906-7445573	C	R	0	0.105302	0	1	1
ENSSSCG00000009394	ENSSSCG00000009394	ARL11	11:18412946-18413495	C	R	0	0.0819724	0	1	1
ENSSSCG00000009413	ENSSSCG00000009413	CPB2	11:21717207-21757742	C	R	0	0.0272101	0	1	1
ENSSSCG00000009469	ENSSSCG00000009469	-	11:53715641-53726372	C	R	0	0.088674	0	1	1
ENSSSCG00000009529	ENSSSCG00000009529	-	11:78326401-78332391	C	R	0	0.0585821	0	1	1
ENSSSCG00000009537	ENSSSCG00000009537	-	11:82190416-82226221	C	R	0	0.373324	0	1	1
ENSSSCG00000009596	ENSSSCG00000009596	-	14:4147672-4153643	C	R	0	0.0168201	0	1	1
ENSSSCG00000009649	ENSSSCG00000009649	NEFL	14:10087369-10093095	C	R	0	0.0292785	0	1	1
ENSSSCG00000009659	ENSSSCG00000009659	PNMA2	14:11588657-11589752	C	R	0	0.0338393	0	1	1
ENSSSCG00000009662	ENSSSCG00000009662	-	14:12166309-12186609	C	R	0	0.05251	0	1	1
ENSSSCG00000009665	ENSSSCG00000009665	CHRNA2	14:12376977-12385512	C	R	0	0.0277456	0	1	1
ENSSSCG00000009798	ENSSSCG00000009798	B3GNT4	14:32089971-32091533	C	R	0	0.0426733	0	1	1
ENSSSCG00000009802	ENSSSCG00000009802	WDR66	14:32519072-32596465	C	R	0	0.0200404	0	1	1
ENSSSCG00000009948	ENSSSCG00000009948	-	14:44964239-45118925	C	R	0	0.0316174	0	1	1
ENSSSCG00000009952	ENSSSCG00000009952	TMEM211	14:45711866-45716039	C	R	0	0.0876882	0	1	1
ENSSSCG00000009995	ENSSSCG00000009995	HORMAD2	14:50118091-50141496	C	R	0	0.0658449	0	1	1
ENSSSCG00000010047	ENSSSCG00000010047	-	14:52602395-52606688	C	R	0	0.0848753	0	1	1
ENSSSCG00000010089	ENSSSCG00000010089	-	14:53775743-53780306	C	R	0	0.021279	0	1	1
ENSSSCG00000010117	ENSSSCG00000010117	-	14:54548899-54549867	C	R	0	0.0896992	0	1	1
ENSSSCG00000010177	ENSSSCG00000010177	-	14:63940760-63966411	C	R	0	0.0275554	0	1	1
ENSSSCG00000010220	ENSSSCG00000010220	-	14:70775406-70775796	C	R	0	1.06947	0	1	1
ENSSSCG00000010234	ENSSSCG00000010234	-	14:77018214-77018580	C	R	0	1.07567	0	1	1
ENSSSCG00000010245	ENSSSCG00000010245	STOX1	14:77943105-77998615	C	R	0	0.0859654	0	1	1
ENSSSCG00000010256	ENSSSCG00000010256	COL13A1	14:78779773-78872008	C	R	0	0.0217673	0	1	1
ENSSSCG00000010318	ENSSSCG00000010318	DUSP13	14:83790368-83799229	C	R	0	0.0945853	0	1	1
ENSSSCG00000010334	ENSSSCG00000010334	SFTPD	14:88660303-88675023	C	R	0	0.0740404	0	1	1
ENSSSCG00000010352	ENSSSCG00000010352	-	14:93397980-93510567	C	R	0	0.137589	0	1	1
ENSSSCG00000010374	ENSSSCG00000010374	RBP3	14:96117510-96127379	C	R	0	0.00852172	0	1	1
ENSSSCG00000010389	ENSSSCG00000010389	C10orf71	14:97820533-97824823	C	R	0	0.00655101	0	1	1
ENSSSCG00000010432	ENSSSCG00000010432	-	14:107865222-107969314	C	R	0	0.0075402	0	1	1
ENSSSCG00000010442	ENSSSCG00000010442	LIPK	14:109641963-109663197	C	R	0	0.0380107	0	1	1
ENSSSCG00000010466	ENSSSCG00000010466	-	14:113029920-113030689	C	R	0	0.340409	0	1	1
ENSSSCG00000010478	ENSSSCG00000010478	FFAR4	14:114743574-114765158	C	R	0	0.0410727	0	1	1
ENSSSCG00000010481	ENSSSCG00000010481	LGI1	14:114951194-114982775	C	R	0	0.0165773	0	1	1
ENSSSCG00000010498	ENSSSCG00000010498	-	14:117050974-117059796	C	R	0	0.421022	0	1	1
ENSSSCG00000010506	ENSSSCG00000010506	OPALIN	14:117428246-117444403	C	R	0	0.0131124	0	1	1
ENSSSCG00000010655	ENSSSCG00000010655	GFRA1	14:137528960-137593060	C	R	0	0.0409572	0	1	1
ENSSSCG00000010660	ENSSSCG00000010660	PNLIPRP2	14:138114391-138135435	C	R	0	0.0286491	0	1	1
ENSSSCG00000010733	ENSSSCG00000010733	NKX1-2	14:145293479-145296034	C	R	0	0.0369247	0	1	1
ENSSSCG00000010805	ENSSSCG00000010805	-	10:2258880-2274919	C	R	0	0.0748311	0	1	1
ENSSSCG00000010814	ENSSSCG00000010814	ESRRG	10:8644060-8823152	C	R	0	0.0119227	0	1	1
ENSSSCG00000010966	ENSSSCG00000010966	CCL19	10:36249786-36252381	C	R	0	0.0788879	0	1	1
ENSSSCG00000010967	ENSSSCG00000010967	CCL27	10:36278073-36278822	C	R	0	0.454165	0	1	1
ENSSSCG00000010971	ENSSSCG00000010971	ARID3C	10:36313981-36320929	C	R	0	0.0752065	0	1	1
ENSSSCG00000011002	ENSSSCG00000011002	TMEM215	10:37922030-37923006	C	R	0	0.0760277	0	1	1
ENSSSCG00000011042	ENSSSCG00000011042	-	10:49841362-49844677	C	R	0	0.412233	0	1	1
ENSSSCG00000011053	ENSSSCG00000011053	CDNF	10:51667829-51686809	C	R	0	0.279489	0	1	1
ENSSSCG00000011060	ENSSSCG00000011060	GAD2	10:54611691-54689456	C	R	0	0.0141763	0	1	1
ENSSSCG00000011277	ENSSSCG00000011277	CCK	13:28610210-28615330	C	R	0	0.196286	0	1	1
ENSSSCG00000011316	ENSSSCG00000011316	CCR9	13:32129988-32147645	C	R	0	0.063099	0	1	1
ENSSSCG00000011323	ENSSSCG00000011323	-	13:32830279-32904503	C	R	0	0.0212537	0	1	1
ENSSSCG00000011502	ENSSSCG00000011502	FAM19A1	13:54881188-55000430	C	R	0	0.112715	0	1	1
ENSSSCG00000011547	ENSSSCG00000011547	-	13:73136410-73147479	C	R	0	0.0452974	0	1	1
ENSSSCG00000011568	ENSSSCG00000011568	GHRL	13:73475661-73480181	C	R	0	0.103793	0	1	1
ENSSSCG00000011587	ENSSSCG00000011587	EFCAB12	JH118914.1:2666-22332	C	R	0	0.153109	0	1	1
ENSSSCG00000011617	ENSSSCG00000011617	DNAJB8	13:79559713-79560409	C	R	0	0.0622198	0	1	1
ENSSSCG00000011748	ENSSSCG00000011748	SLC7A14	13:117996217-118112752	C	R	0	0.0124604	0	1	1
ENSSSCG00000011751	ENSSSCG00000011751	TMEM212	13:119400407-119420051	C	R	0	0.0991672	0	1	1
ENSSSCG00000011806	ENSSSCG00000011806	MASP1	13:134301568-134366055	C	R	0	0.0138367	0	1	1
ENSSSCG00000011821	ENSSSCG00000011821	-	13:139962873-140121941	C	R	0	0.0203908	0	1	1
ENSSSCG00000011855	ENSSSCG00000011855	IQCG	13:144134972-144178696	C	R	0	0.0245397	0	1	1
ENSSSCG00000011890	ENSSSCG00000011890	NR1I2	13:149710895-149743527	C	R	0	0.0253375	0	1	1
ENSSSCG00000011910	ENSSSCG00000011910	-	13:154115470-154115683	C	R	0	1.53411	0	1	1
ENSSSCG00000011926	ENSSSCG00000011926	CD200R1L	13:156554456-156665967	C	R	0	0.0296128	0	1	1
ENSSSCG00000011931	ENSSSCG00000011931	-	13:156982639-156983250	C	R	0	0.0827385	0	1	1
ENSSSCG00000011962	ENSSSCG00000011962	-	13:167948472-167965153	C	R	0	0.0407829	0	1	1
ENSSSCG00000011996	ENSSSCG00000011996	POU1F1	13:179453212-179469328	C	R	0	0.0547858	0	1	1
ENSSSCG00000011999	ENSSSCG00000011999	CADM2	13:180751366-180942328	C	R	0	0.0136829	0	1	1
ENSSSCG00000012004	ENSSSCG00000012004	LIPI	13:189333224-189357220	C	R	0	0.0963081	0	1	1
ENSSSCG00000012030	ENSSSCG00000012030	CLDN8	13:204165894-204166572	C	R	0	0.0891054	0	1	1
ENSSSCG00000012039	ENSSSCG00000012039	-	13:206662840-206664067	C	R	0	0.0302728	0	1	1
ENSSSCG00000012045	ENSSSCG00000012045	KCNE2	13:207808670-207809042	C	R	0	0.607417	0	1	1
ENSSSCG00000012060	ENSSSCG00000012060	RIPPLY3	13:210717868-210726747	C	R	0	0.0702423	0	1	1
ENSSSCG00000012070	ENSSSCG00000012070	B3GALT5	13:213581134-213582070	C	R	0	0.0925635	0	1	1
ENSSSCG00000012129	ENSSSCG00000012129	GLRA2	X:12104697-12241642	C	R	0	0.0171925	0	1	1
ENSSSCG00000012133	ENSSSCG00000012133,ENSSSCG00000012134	ASB11,PIGA	X:12803682-12847005	C	R	0	0.213445	0	1	1
ENSSSCG00000012179	ENSSSCG00000012179	-	Y:1324375-1383421	C	R	0	0.0125419	0	1	1
ENSSSCG00000012196	ENSSSCG00000012196	-	X:28024041-28068942	C	R	0	0.215186	0	1	1
ENSSSCG00000012223	ENSSSCG00000012223	-	X:36575656-36576898	C	R	0	0.0293407	0	1	1
ENSSSCG00000012272	ENSSSCG00000012272	ZNF157	X:46690281-46694144	C	R	0	0.0758393	0	1	1
ENSSSCG00000012298	ENSSSCG00000012298	CACNA1F	X:48099240-48131997	C	R	0	0.0274304	0	1	1
ENSSSCG00000012347	ENSSSCG00000012347	ALAS2	X:53807664-53832133	C	R	0	0.0715751	0	1	1
ENSSSCG00000012360	ENSSSCG00000012360	-	X:56067054-56068563	C	R	0	0.0301322	0	1	1
ENSSSCG00000012367	ENSSSCG00000012367	ZC3H12B	X:58099719-58368203	C	R	0	0.0538537	0	1	1
ENSSSCG00000012394	ENSSSCG00000012394	GJB1	X:64844645-64852108	C	R	0	0.0247998	0	1	1
ENSSSCG00000012431	ENSSSCG00000012431	-	X:69595717-69596455	C	R	0	0.0645338	0	1	1
ENSSSCG00000012545	ENSSSCG00000012545	IL1RAPL2	X:100110514-100125938	C	R	0	0.532863	0	1	1
ENSSSCG00000012547	ENSSSCG00000012547	SERPINA7	X:101067042-101072645	C	R	0	0.0326608	0	1	1
ENSSSCG00000012568	ENSSSCG00000012568	-	X:102980374-103071239	C	R	0	0.0234179	0	1	1
ENSSSCG00000012593	ENSSSCG00000012593	HTR2C	X:108566656-108871722	C	R	0	0.0152535	0	1	1
ENSSSCG00000012596	ENSSSCG00000012596	LUZP4	X:109199909-109216520	C	R	0	0.0646163	0	1	1
ENSSSCG00000012736	ENSSSCG00000012736	-	X:139165165-139165879	C	R	0	0.0671251	0	1	1
ENSSSCG00000012789	ENSSSCG00000012789	AVPR2	X:142203294-142205695	C	R	0	0.0253443	0	1	1
ENSSSCG00000012860	ENSSSCG00000012860	-	2:691906-692935	C	R	0	0.0772608	0	1	1
ENSSSCG00000012906	ENSSSCG00000012906	CABP4	2:3787773-3790770	C	R	0	0.0427762	0	1	1
ENSSSCG00000012909	ENSSSCG00000012909	PTPRCAP	2:3806256-3806883	C	R	0	0.0822431	0	1	1
ENSSSCG00000013051	ENSSSCG00000013051	-	2:7516649-7517021	C	R	0	0.232609	0	1	1
ENSSSCG00000013067	ENSSSCG00000013067	PHEROC	2:8697656-8703590	C	R	0	0.0519231	0	1	1
ENSSSCG00000013092	ENSSSCG00000013092	PGA5	2:9791970-9800487	C	R	0	0.0844903	0	1	1
ENSSSCG00000013121	ENSSSCG00000013121	-	2:11174875-11175832	C	R	0	0.0579857	0	1	1
ENSSSCG00000013123	ENSSSCG00000013123	-	2:11223733-11224666	C	R	0	0.116383	0	1	1
ENSSSCG00000013346	ENSSSCG00000013346	SLC6A5	JH118484.1:77368-126650	C	R	0	0.0182619	0	1	1
ENSSSCG00000013363	ENSSSCG00000013363	LDHC	2:43627374-43798211	C	R	0	0.0614852	0	1	1
ENSSSCG00000013370	ENSSSCG00000013370	-	2:44036239-44039539	C	R	0	0.265628	0	1	1
ENSSSCG00000013372	ENSSSCG00000013372	TPH1	2:44141741-44169845	C	R	0	0.0347867	0	1	1
ENSSSCG00000013394	ENSSSCG00000013394	PTH	2:49290016-49290958	C	R	0	0.0982493	0	1	1
ENSSSCG00000013417	ENSSSCG00000013417	PRTN3	2:77474232-77477177	C	R	0	0.0599974	0	1	1
ENSSSCG00000013462	ENSSSCG00000013462	LINGO3	2:76838415-76840194	C	R	0	0.0193485	0	1	1
ENSSSCG00000013465	ENSSSCG00000013465	DIRAS1	2:76436145-76436742	C	R	0	0.167754	0	1	1
ENSSSCG00000013493	ENSSSCG00000013493	RAX2	2:75513888-75515018	C	R	0	0.101055	0	1	1
ENSSSCG00000013555	ENSSSCG00000013555	-	2:72816282-72822084	C	R	0	0.0210562	0	1	1
ENSSSCG00000013556	ENSSSCG00000013556	ADGRE1	2:72699547-72739564	C	R	0	0.0121498	0	1	1
ENSSSCG00000013559	ENSSSCG00000013559	-	2:72569576-72573546	C	R	0	0.0662846	0	1	1
ENSSSCG00000013562	ENSSSCG00000013562	-	2:72513248-72515701	C	R	0	0.0733229	0	1	1
ENSSSCG00000013571	ENSSSCG00000013571	C19orf45	2:72056663-72151713	C	R	0	0.0307114	0	1	1
ENSSSCG00000013653	ENSSSCG00000013653	ICAM5	2:69431299-69556700	C	R	0	0.0275596	0	1	1
ENSSSCG00000013669	ENSSSCG00000013669	PIN1	2:69045732-69059250	C	R	0	0.0365173	0	1	1
ENSSSCG00000013693	ENSSSCG00000013693	-	2:67964472-67964973	C	R	0	0.321557	0	1	1
ENSSSCG00000013724	ENSSSCG00000013724	-	2:66677017-66677319	C	R	0	6.39452	0	1	1
ENSSSCG00000013769	ENSSSCG00000013769	C19orf67	2:65375350-65378124	C	R	0	0.547054	0	1	1
ENSSSCG00000013822	ENSSSCG00000013822	-	2:62644869-62645796	C	R	0	0.0462876	0	1	1
ENSSSCG00000013839	ENSSSCG00000013839	RASAL3	2:61715859-61724721	C	R	0	0.049729	0	1	1
ENSSSCG00000013868	ENSSSCG00000013868	F2RL3	2:60307494-60308917	C	R	0	0.0403841	0	1	1
ENSSSCG00000013880	ENSSSCG00000013880	-	2:59844446-59849677	C	R	0	0.0904675	0	1	1
ENSSSCG00000013887	ENSSSCG00000013887	INSL3	2:59499015-59500655	C	R	0	0.291805	0	1	1
ENSSSCG00000013951	ENSSSCG00000013951	-	2:57064921-57065833	C	R	0	0.0574467	0	1	1
ENSSSCG00000014011	ENSSSCG00000014011	-	2:79900016-79969251	C	R	0	0.104086	0	1	1
ENSSSCG00000014052	ENSSSCG00000014052	EIF4E1B	2:82879808-82882970	C	R	0	0.0752778	0	1	1
ENSSSCG00000014093	ENSSSCG00000014093	CRHBP	2:87433505-87447099	C	R	0	0.0964885	0	1	1
ENSSSCG00000014099	ENSSSCG00000014099	OTP	2:88136873-88144853	C	R	0	0.0366508	0	1	1
ENSSSCG00000014212	ENSSSCG00000014212	-	2:122746603-122747063	C	R	0	0.395433	0	1	1
ENSSSCG00000014228	ENSSSCG00000014228	FAM170A	2:128899693-128904908	C	R	0	0.0433663	0	1	1
ENSSSCG00000014230	ENSSSCG00000014230	-	2:130211858-130213650	C	R	0	0.0771191	0	1	1
ENSSSCG00000014320	ENSSSCG00000014320	-	2:144876337-144985731	C	R	0	2.05149	0	1	1
ENSSSCG00000014351	ENSSSCG00000014351	-	2:147153615-147162665	C	R	0	0.0476142	0	1	1
ENSSSCG00000014395	ENSSSCG00000014395	PCDH12	2:149752165-149765761	C	R	0	0.0226126	0	1	1
ENSSSCG00000014635	ENSSSCG00000014635	OR52B2	9:4109781-4110750	C	R	0	0.0436177	0	1	1
ENSSSCG00000014652	ENSSSCG00000014652	-	9:4391650-4392613	C	R	0	0.0439801	0	1	1
ENSSSCG00000014657	ENSSSCG00000014657	-	9:4455570-4456530	C	R	0	0.0565418	0	1	1
ENSSSCG00000014708	ENSSSCG00000014708	-	9:5369741-5370698	C	R	0	0.0583709	0	1	1
ENSSSCG00000014816	ENSSSCG00000014816	-	9:7720893-7750232	C	R	0	0.0473698	0	1	1
ENSSSCG00000014974	ENSSSCG00000014974	-	9:33328172-33328503	C	R	0	0.305583	0	1	1
ENSSSCG00000014986	ENSSSCG00000014986	MMP3	9:37393982-37401150	C	R	0	0.0871214	0	1	1
ENSSSCG00000014988	ENSSSCG00000014988	MMP13	9:37493635-37504552	C	R	0	0.128843	0	1	1
ENSSSCG00000015020	ENSSSCG00000015020	BTG4	9:44183057-44194112	C	R	0	0.0872562	0	1	1
ENSSSCG00000015021	ENSSSCG00000015021	C11orf88	9:44142531-44165505	C	R	0	0.244176	0	1	1
ENSSSCG00000015067	ENSSSCG00000015067	APOA5	9:49251654-49254332	C	R	0	0.0358871	0	1	1
ENSSSCG00000015137	ENSSSCG00000015137	CRTAM	9:55129659-55157001	C	R	0	0.0151228	0	1	1
ENSSSCG00000015200	ENSSSCG00000015200	-	9:57498519-57507892	C	R	0	0.0615263	0	1	1
ENSSSCG00000015205	ENSSSCG00000015205	HEPACAM	9:57630985-57646983	C	R	0	0.0107692	0	1	1
ENSSSCG00000015241	ENSSSCG00000015241	TMEM45B	9:62797347-62803102	C	R	0	0.0340595	0	1	1
ENSSSCG00000015258	ENSSSCG00000015258	GLB1L2	9:67574973-67614259	C	R	0	0.0565939	0	1	1
ENSSSCG00000015280	ENSSSCG00000015280	KISS1	9:71168157-71170765	C	R	0	0.293679	0	1	1
ENSSSCG00000015291	ENSSSCG00000015291	LEMD1	9:72279058-72307712	C	R	0	0.100624	0	1	1
ENSSSCG00000015342	ENSSSCG00000015342	COL28A1	9:85222168-85494172	C	R	0	0.00993164	0	1	1
ENSSSCG00000015520	ENSSSCG00000015520	-	9:132017347-132017503	C	R	0	7.88385	0	1	1
ENSSSCG00000015547	ENSSSCG00000015547	-	9:136014749-136015404	C	R	0	0.108261	0	1	1
ENSSSCG00000015550	ENSSSCG00000015550	RGS16	9:136173507-136175985	C	R	0	0.220901	0	1	1
ENSSSCG00000015578	ENSSSCG00000015578	PDC	9:140053547-140060472	C	R	0	0.155187	0	1	1
ENSSSCG00000015633	ENSSSCG00000015633	-	9:150662001-150667166	C	R	0	0.0271838	0	1	1
ENSSSCG00000015681	ENSSSCG00000015681	-	15:12933303-13047257	C	R	0	0.0542772	0	1	1
ENSSSCG00000015707	ENSSSCG00000015707	GPR39	15:22412342-22413236	C	R	0	0.0486263	0	1	1
ENSSSCG00000015748	ENSSSCG00000015748	CSMD1	15:39333567-39635504	C	R	0	0.0170029	0	1	1
ENSSSCG00000015795	ENSSSCG00000015795	CCDC110	15:53276348-53285202	C	R	0	0.0530139	0	1	1
ENSSSCG00000015873	ENSSSCG00000015873	ACVR1C	15:71386272-71422517	C	R	0	0.0521991	0	1	1
ENSSSCG00000015895	ENSSSCG00000015895	GCG	15:76292761-76298963	C	R	0	0.183664	0	1	1
ENSSSCG00000015898	ENSSSCG00000015898	-	15:76703530-76838573	C	R	0	0.0325839	0	1	1
ENSSSCG00000015917	ENSSSCG00000015917	XIRP2	15:82491703-82597617	C	R	0	0.00248946	0	1	1
ENSSSCG00000015942	ENSSSCG00000015942	-	15:86344551-86348285	C	R	0	0.64502	0	1	1
ENSSSCG00000016006	ENSSSCG00000016006	-	15:94932420-94932729	C	R	0	0.718435	0	1	1
ENSSSCG00000016040	ENSSSCG00000016040	-	15:104976731-104996115	C	R	0	0.551701	0	1	1
ENSSSCG00000016048	ENSSSCG00000016048	C2orf88	15:105959227-105959515	C	R	0	1.64945	0	1	1
ENSSSCG00000016093	ENSSSCG00000016093	-	15:115793357-115865400	C	R	0	0.00801169	0	1	1
ENSSSCG00000016107	ENSSSCG00000016107	-	15:116627555-116650776	C	R	0	0.083619	0	1	1
ENSSSCG00000016115	ENSSSCG00000016115	ICA1L	15:117764321-117800801	C	R	0	0.0930343	0	1	1
ENSSSCG00000016142	ENSSSCG00000016142	-	15:122690493-122691147	C	R	0	0.0699004	0	1	1
ENSSSCG00000016172	ENSSSCG00000016172	-	15:129788575-129792848	C	R	0	0.15523	0	1	1
ENSSSCG00000016183	ENSSSCG00000016183	-	15:133283960-133285230	C	R	0	0.0449551	0	1	1
ENSSSCG00000016290	ENSSSCG00000016290	EFHD1	15:147077259-147124589	C	R	0	0.0182724	0	1	1
ENSSSCG00000016301	ENSSSCG00000016301	-	15:147812871-147835057	C	R	0	0.0628897	0	1	1
ENSSSCG00000016314	ENSSSCG00000016314	TRPM8	15:148620714-148702150	C	R	0	0.00737412	0	1	1
ENSSSCG00000016386	ENSSSCG00000016386	-	15:155554199-155554661	C	R	0	0.14296	0	1	1
ENSSSCG00000016391	ENSSSCG00000016391	AMER3	15:156706370-156708966	C	R	0	0.0124256	0	1	1
ENSSSCG00000016428	ENSSSCG00000016428	CCT8L2	18:5324783-5326397	C	R	0	0.0231294	0	1	1
ENSSSCG00000016467	ENSSSCG00000016467	TAS2R40	18:7266599-7267764	C	R	0	0.0530189	0	1	1
ENSSSCG00000016540	ENSSSCG00000016540	-	18:15628405-15629234	C	R	0	0.0562976	0	1	1
ENSSSCG00000016614	ENSSSCG00000016614	PTPRZ1	18:26651196-26737925	C	R	0	0.00527768	0	1	1
ENSSSCG00000016617	ENSSSCG00000016617	WNT16	18:27228162-27238130	C	R	0	0.0345231	0	1	1
ENSSSCG00000016626	ENSSSCG00000016626	CFTR	18:30396464-30566740	C	R	0	0.00852561	0	1	1
ENSSSCG00000016655	ENSSSCG00000016655	GPR141	18:40252701-40253613	C	R	0	0.0691289	0	1	1
ENSSSCG00000016668	ENSSSCG00000016668	-	18:45285274-45567277	C	R	0	0.0596305	0	1	1
ENSSSCG00000016670	ENSSSCG00000016670	PPP1R17	18:45799686-45818403	C	R	0	0.0143604	0	1	1
ENSSSCG00000016671	ENSSSCG00000016671	CCDC129	18:45684369-45764339	C	R	0	0.0228972	0	1	1
ENSSSCG00000016703	ENSSSCG00000016703	HOXA5	18:50062879-50065910	C	R	0	0.0178513	0	1	1
ENSSSCG00000016901	ENSSSCG00000016901	-	16:36320679-36329478	C	R	0	0.0559105	0	1	1
ENSSSCG00000016913	ENSSSCG00000016913	-	16:37082071-37089810	C	R	0	0.0671251	0	1	1
ENSSSCG00000016915	ENSSSCG00000016915	IL31RA	16:37561924-37610086	C	R	0	0.0162235	0	1	1
ENSSSCG00000016957	ENSSSCG00000016957	CD180	16:49212320-49229137	C	R	0	0.0158859	0	1	1
ENSSSCG00000016999	ENSSSCG00000016999	TLX3	16:57021618-57023726	C	R	0	0.0959219	0	1	1
ENSSSCG00000017013	ENSSSCG00000017013	FBLL1	16:59934890-59935976	C	R	0	0.0695819	0	1	1
ENSSSCG00000017025	ENSSSCG00000017025	GABRG2	16:66516841-66618731	C	R	0	0.0208416	0	1	1
ENSSSCG00000017086	ENSSSCG00000017086	-	16:77897395-77906717	C	R	0	0.088274	0	1	1
ENSSSCG00000017121	ENSSSCG00000017121	SLC6A3	16:85855451-85883358	C	R	0	0.0213716	0	1	1
ENSSSCG00000017144	ENSSSCG00000017144	NPTX1	12:1902946-1991716	C	R	0	0.0626598	0	1	1
ENSSSCG00000017176	ENSSSCG00000017176	AANAT	12:4894854-4896036	C	R	0	0.369938	0	1	1
ENSSSCG00000017187	ENSSSCG00000017187	FOXJ1	12:5211494-5216372	C	R	0	0.023727	0	1	1
ENSSSCG00000017237	ENSSSCG00000017237	CD300LB	12:6626695-6634714	C	R	0	0.192242	0	1	1
ENSSSCG00000017271	ENSSSCG00000017271	CACNG1	12:13833205-13844295	C	R	0	0.0708815	0	1	1
ENSSSCG00000017285	ENSSSCG00000017285	-	12:15065866-15073324	C	R	0	0.0225777	0	1	1
ENSSSCG00000017304	ENSSSCG00000017304	EFCAB3	12:16151326-16175744	C	R	0	0.061431	0	1	1
ENSSSCG00000017450	ENSSSCG00000017450	KRTAP3-1	12:21737274-21737571	C	R	0	0.435296	0	1	1
ENSSSCG00000017488	ENSSSCG00000017488	CH242-256H23.1	12:22791449-22793954	C	R	0	0.124003	0	1	1
ENSSSCG00000017494	ENSSSCG00000017494	IKZF3	12:22924802-23013416	C	R	0	0.0532273	0	1	1
ENSSSCG00000017533	ENSSSCG00000017533	HOXB2	12:24754684-24756561	C	R	0	0.145327	0	1	1
ENSSSCG00000017539	ENSSSCG00000017539	HOXB6	12:24871088-24873383	C	R	0	0.0261361	0	1	1
ENSSSCG00000017583	ENSSSCG00000017583	SGCA	12:26395259-26407113	C	R	0	0.0270265	0	1	1
ENSSSCG00000017636	ENSSSCG00000017636	LPO	12:36259812-36286801	C	R	0	0.0469174	0	1	1
ENSSSCG00000017637	ENSSSCG00000017637	MPO	12:36245447-36257293	C	R	0	0.0188628	0	1	1
ENSSSCG00000017734	ENSSSCG00000017734	-	12:44571145-44571391	C	R	0	0.696361	0	1	1
ENSSSCG00000017802	ENSSSCG00000017802	BHLHA9	12:48732401-48733076	C	R	0	0.0897393	0	1	1
ENSSSCG00000017808	ENSSSCG00000017808	-	12:49272673-49272937	C	R	0	0.64502	0	1	1
ENSSSCG00000017896	ENSSSCG00000017896	SCIMP	12:53805700-53826275	C	R	0	0.0158392	0	1	1
ENSSSCG00000017981	ENSSSCG00000017981	-	12:55785562-55793462	C	R	0	0.168165	0	1	1
ENSSSCG00000017985	ENSSSCG00000017985	RNF222	12:56036549-56037200	C	R	0	0.259229	0	1	1
ENSSSCG00000018076	ENSSSCG00000018076	-	MT:8058-8129	C	R	0	11138.5	0	1	1
ENSSSCG00000018225	ENSSSCG00000018225	SNORA18	9:29685340-29685471	C	R	0	24.6958	0	1	1
ENSSSCG00000018262	ENSSSCG00000018262	SNORA53	5:89607356-89615244	C	R	0	1.66695	0	1	1
ENSSSCG00000018309	ENSSSCG00000018309	SNORD17	17:29798988-29799225	C	R	0	0.971662	0	1	1
ENSSSCG00000018620	ENSSSCG00000018620	SNORA17	1:313849903-313850034	C	R	0	24.3815	0	1	1
ENSSSCG00000018734	ENSSSCG00000018734	-	1:142595269-142597028	C	R	0	168.31	#NAME?	0.2445	0.665745
ENSSSCG00000019107	ENSSSCG00000019107	7SK	13:172165038-172165373	C	R	0	0.817759	0	1	1
ENSSSCG00000019451	ENSSSCG00000019451	SNORA8	9:29686700-29686839	C	R	0	17.3243	0	1	1
ENSSSCG00000019567	ENSSSCG00000019567	7SK	1:184679990-184680272	C	R	0	0.539328	0	1	1
ENSSSCG00000019890	ENSSSCG00000019890	7SK	6:86656664-86715040	C	R	0	0.431883	0	1	1
ENSSSCG00000020590	ENSSSCG00000020590	7SK	3:58923016-59040071	C	R	0	0.540523	0	1	1
ENSSSCG00000020656	ENSSSCG00000020656	-	15:81069192-81070786	C	R	0	0.0820308	0	1	1
ENSSSCG00000020659	ENSSSCG00000020659	-	17:53374380-53383481	C	R	0	0.301531	0	1	1
ENSSSCG00000020721	ENSSSCG00000020721	-	1:134889871-134895078	C	R	0	0.32244	0	1	1
ENSSSCG00000020726	ENSSSCG00000020726	-	GL893267.2:58866-62728	C	R	0	0.0251927	0	1	1
ENSSSCG00000020742	ENSSSCG00000020742	-	GL893293.1:4351-10970	C	R	0	0.211161	0	1	1
ENSSSCG00000020746	ENSSSCG00000020746	TRIM7	GL895275.1:10213-20644	C	R	0	0.0242576	0	1	1
ENSSSCG00000020793	ENSSSCG00000020793	VDAC3	GL893272.2:22916-31169	C	R	0	0.187014	0	1	1
ENSSSCG00000020798	ENSSSCG00000020798	-	GL894265.1:7200-9183	C	R	0	0.335782	0	1	1
ENSSSCG00000020814	ENSSSCG00000020814	PATL2	1:141558709-141566148	C	R	0	0.0233162	0	1	1
ENSSSCG00000020838	ENSSSCG00000020838	-	5:18131787-18137269	C	R	0	0.0732306	0	1	1
ENSSSCG00000020847	ENSSSCG00000020847	-	6:13679775-13685514	C	R	0	0.139778	0	1	1
ENSSSCG00000020895	ENSSSCG00000020895	BICDL2	3:40538889-40545834	C	R	0	0.024694	0	1	1
ENSSSCG00000020991	ENSSSCG00000020991	-	7:23086564-23087900	C	R	0	0.418068	0	1	1
ENSSSCG00000020999	ENSSSCG00000020999	-	8:103631566-103641156	C	R	0	0.851912	0	1	1
ENSSSCG00000021000	ENSSSCG00000021000	-	12:31684056-31752325	C	R	0	0.0699538	0	1	1
ENSSSCG00000021011	ENSSSCG00000021011	IFN-ALPHA-11	1:225073669-225074215	C	R	0	0.237768	0	1	1
ENSSSCG00000021037	ENSSSCG00000021037	-	GL893885.2:33297-77041	C	R	0	0.0227422	0	1	1
ENSSSCG00000021054	ENSSSCG00000021054	-	X:70165758-70173292	C	R	0	0.0253229	0	1	1
ENSSSCG00000021073	ENSSSCG00000021073	-	6:58541428-58544752	C	R	0	0.0251897	0	1	1
ENSSSCG00000021095	ENSSSCG00000021095	-	18:44685551-44685860	C	R	0	0.385634	0	1	1
ENSSSCG00000021101	ENSSSCG00000021101	-	X:98777927-98778596	C	R	0	0.0466242	0	1	1
ENSSSCG00000021109	ENSSSCG00000021109	-	GL892415.2:136200-138412	C	R	0	1.0239	0	1	1
ENSSSCG00000021162	ENSSSCG00000021162	-	2:15576679-15577609	C	R	0	0.0460861	0	1	1
ENSSSCG00000021240	ENSSSCG00000021240	-	5:103467593-103468748	C	R	0	3.02624	0	1	1
ENSSSCG00000021262	ENSSSCG00000021262	-	13:32016151-32043484	C	R	0	0.0759528	0	1	1
ENSSSCG00000021311	ENSSSCG00000021311	-	10:53346979-53376668	C	R	0	0.0326701	0	1	1
ENSSSCG00000021314	ENSSSCG00000021314	-	GL892949.2:0-864	C	R	0	0.0612956	0	1	1
ENSSSCG00000021316	ENSSSCG00000021316	-	X:52471201-52471465	C	R	0	0.577756	0	1	1
ENSSSCG00000021348	ENSSSCG00000021348	-	1:10552431-10554976	C	R	0	0.0961716	0	1	1
ENSSSCG00000021415	ENSSSCG00000021415	CLDN15	GL894574.1:77840-79965	C	R	0	0.177375	0	1	1
ENSSSCG00000021465	ENSSSCG00000021465	-	3:66597265-66598410	C	R	0	0.809515	0	1	1
ENSSSCG00000021510	ENSSSCG00000021510	-	2:53266989-53267430	C	R	0	0.457953	0	1	1
ENSSSCG00000021536	ENSSSCG00000021536	-	3:10715625-10716249	C	R	0	0.197575	0	1	1
ENSSSCG00000021547	ENSSSCG00000021547	-	GL896260.1:20852-21701	C	R	0	1.29269	0	1	1
ENSSSCG00000021565	ENSSSCG00000021565	VPS26B	9:67482518-67496759	C	R	0	0.558057	0	1	1
ENSSSCG00000021592	ENSSSCG00000021592	-	6:52278472-52279426	C	R	0	0.286146	0	1	1
ENSSSCG00000021607	ENSSSCG00000021607	-	GL892383.2:20305-26057	C	R	0	0.247353	0	1	1
ENSSSCG00000021614	ENSSSCG00000021614	-	2:161166324-161167254	C	R	0	0.188061	0	1	1
ENSSSCG00000021629	ENSSSCG00000021629	-	5:105196505-105368281	C	R	0	1.79138	#NAME?	0.2195	0.642201
ENSSSCG00000021650	ENSSSCG00000021650	-	10:28310669-28313594	C	R	0	0.0688224	0	1	1
ENSSSCG00000021653	ENSSSCG00000021653	-	JH118861.1:45448-55773	C	R	0	0.087743	0	1	1
ENSSSCG00000021676	ENSSSCG00000021676	-	GL896291.1:17428-25089	C	R	0	0.0499748	0	1	1
ENSSSCG00000021680	ENSSSCG00000021680	-	JH118688.1:69773-91280	C	R	0	0.140549	0	1	1
ENSSSCG00000021686	ENSSSCG00000021686	-	GL895370.1:29182-31822	C	R	0	0.154975	0	1	1
ENSSSCG00000021716	ENSSSCG00000021716	-	JH118753.1:40503-42417	C	R	0	0.314797	0	1	1
ENSSSCG00000021728	ENSSSCG00000021728	LGALS2	5:7795557-7811135	C	R	0	0.128647	0	1	1
ENSSSCG00000021759	ENSSSCG00000021759	-	JH118914.1:34248-37038	C	R	0	0.183887	0	1	1
ENSSSCG00000021764	ENSSSCG00000021764	-	8:124538079-124565313	C	R	0	0.0459625	0	1	1
ENSSSCG00000021767	ENSSSCG00000021767	-	GL894602.1:9493-21632	C	R	0	0.0222605	0	1	1
ENSSSCG00000021781	ENSSSCG00000021781	-	GL894217.2:2576-18254	C	R	0	0.060477	0	1	1
ENSSSCG00000021786	ENSSSCG00000021786	-	13:120826339-121025641	C	R	0	0.0403952	0	1	1
ENSSSCG00000021849	ENSSSCG00000021849	-	8:1448962-1450030	C	R	0	0.0566996	0	1	1
ENSSSCG00000021851	ENSSSCG00000021851	-	X:48608787-48609588	C	R	0	0.263191	0	1	1
ENSSSCG00000021853	ENSSSCG00000021853	-	7:84098346-84099288	C	R	0	0.288763	0	1	1
ENSSSCG00000021867	ENSSSCG00000021867	-	6:40095730-40101161	C	R	0	0.0334567	0	1	1
ENSSSCG00000021915	ENSSSCG00000021915	-	10:40431104-40434266	C	R	0	0.0133887	0	1	1
ENSSSCG00000021921	ENSSSCG00000021921	SNORA70	GL896119.1:6976-7111	C	R	0	41.2482	0	1	1
ENSSSCG00000021955	ENSSSCG00000021955	-	3:25784627-25787435	C	R	0	0.187905	0	1	1
ENSSSCG00000021974	ENSSSCG00000021974	-	5:19677769-19679522	C	R	0	0.592094	0	1	1
ENSSSCG00000021996	ENSSSCG00000021996	-	GL893865.2:48953-50304	C	R	0	4.33173	0	1	1
ENSSSCG00000022009	ENSSSCG00000022009	DDC	9:150076904-150234100	C	R	0	0.0232467	0	1	1
ENSSSCG00000022021	ENSSSCG00000022021	-	16:37028024-37080852	C	R	0	0.126944	0	1	1
ENSSSCG00000022049	ENSSSCG00000022049	-	7:23099682-23099994	C	R	0	0.374696	0	1	1
ENSSSCG00000022106	ENSSSCG00000022106	-	GL892953.2:94094-104784	C	R	0	0.0123814	0	1	1
ENSSSCG00000022121	ENSSSCG00000022121	-	JH118764.1:16566-24239	C	R	0	0.0240124	0	1	1
ENSSSCG00000022143	ENSSSCG00000022143	-	10:22734926-22735328	C	R	0	0.176065	0	1	1
ENSSSCG00000022165	ENSSSCG00000022165	-	17:44163958-44196878	C	R	0	0.00365669	0	1	1
ENSSSCG00000022172	ENSSSCG00000022172	-	5:83790223-83791321	C	R	0	0.0370533	0	1	1
ENSSSCG00000022193	ENSSSCG00000022193	-	13:24348988-24535915	C	R	0	0.1507	0	1	1
ENSSSCG00000022211	ENSSSCG00000022211	U5	6:153989526-153989642	C	R	0	125.912	0	1	1
ENSSSCG00000022244	ENSSSCG00000022244	-	GL893675.2:28232-48737	C	R	0	0.0780739	0	1	1
ENSSSCG00000022248	ENSSSCG00000022248	OTOL1	13:109397195-109406410	C	R	0	0.0268211	0	1	1
ENSSSCG00000022271	ENSSSCG00000022271	-	GL895198.1:313-3483	C	R	0	0.0342204	0	1	1
ENSSSCG00000022274	ENSSSCG00000022274	-	14:98021744-98023054	C	R	0	0.0716148	0	1	1
ENSSSCG00000022427	ENSSSCG00000022427	RGS1	10:2731388-2735645	C	R	0	0.0524325	0	1	1
ENSSSCG00000022441	ENSSSCG00000022441	-	GL894998.2:74958-77205	C	R	0	0.121914	0	1	1
ENSSSCG00000022502	ENSSSCG00000022502	-	6:14183838-14184678	C	R	0	0.0521928	0	1	1
ENSSSCG00000022517	ENSSSCG00000022517	-	18:12538558-12551585	C	R	0	0.291364	0	1	1
ENSSSCG00000022543	ENSSSCG00000022543	VWDE	9:90083318-90143924	C	R	0	0.0159798	0	1	1
ENSSSCG00000022554	ENSSSCG00000022554	MATN1	6:81047912-81056211	C	R	0	0.0305705	0	1	1
ENSSSCG00000022571	ENSSSCG00000022571	-	X:98520640-98521309	C	R	0	0.0741789	0	1	1
ENSSSCG00000022577	ENSSSCG00000022577	-	15:43390498-43392052	C	R	0	0.0213965	0	1	1
ENSSSCG00000022593	ENSSSCG00000022593	TSHR	GL894004.1:32742-104314	C	R	0	0.0179165	0	1	1
ENSSSCG00000022614	ENSSSCG00000022614	-	JH118982.1:93992-98520	C	R	0	0.0250622	0	1	1
ENSSSCG00000022619	ENSSSCG00000022619	-	JH118875.1:4183-9974	C	R	0	0.0768711	0	1	1
ENSSSCG00000022638	ENSSSCG00000022638	-	11:87522224-87551524	C	R	0	0.00920107	0	1	1
ENSSSCG00000022640	ENSSSCG00000022640	-	13:31977274-32004110	C	R	0	0.394664	0	1	1
ENSSSCG00000022664	ENSSSCG00000022664	-	7:23730893-23744506	C	R	0	0.0696381	0	1	1
ENSSSCG00000022667	ENSSSCG00000022667	-	GL896259.2:9399-13199	C	R	0	1.26855	0	1	1
ENSSSCG00000022721	ENSSSCG00000022721	CDH16	GL896432.1:7590-16267	C	R	0	0.0183963	0	1	1
ENSSSCG00000022723	ENSSSCG00000022723	-	16:35857168-35858800	C	R	0	0.0203872	0	1	1
ENSSSCG00000022865	ENSSSCG00000022865	GRM8	18:22609816-23086523	C	R	0	0.0153046	0	1	1
ENSSSCG00000022980	ENSSSCG00000022980	TBX4	12:38228613-38255595	C	R	0	0.022443	0	1	1
ENSSSCG00000022985	ENSSSCG00000022985	-	2:68590450-68601889	C	R	0	0.418894	0	1	1
ENSSSCG00000023003	ENSSSCG00000023003	-	5:13733718-13827783	C	R	0	0.0573596	0	1	1
ENSSSCG00000023007	ENSSSCG00000023007	CH242-427J19.1	X:44017600-44019863	C	R	0	0.0160114	0	1	1
ENSSSCG00000023009	ENSSSCG00000023009	PROKR2	17:15237309-15245754	C	R	0	0.0419634	0	1	1
ENSSSCG00000023018	ENSSSCG00000023018	MCCD1	7:27594274-27595165	C	R	0	0.74778	0	1	1
ENSSSCG00000023055	ENSSSCG00000023055	-	3:6986566-6987505	C	R	0	0.0570059	0	1	1
ENSSSCG00000023061	ENSSSCG00000023061	-	9:3459492-3460416	C	R	0	0.0572963	0	1	1
ENSSSCG00000023074	ENSSSCG00000023074	KLK4	6:51488846-51493150	C	R	0	0.0430129	0	1	1
ENSSSCG00000023149	ENSSSCG00000023149	HIST1H2AC	7:22094864-22095327	C	R	0	0.179573	0	1	1
ENSSSCG00000023290	ENSSSCG00000023290	-	13:38902165-38905078	C	R	0	0.652171	0	1	1
ENSSSCG00000023330	ENSSSCG00000023330	-	JH118578.1:2390-46255	C	R	0	0.0124265	0	1	1
ENSSSCG00000023348	ENSSSCG00000023348	C2CD4D	4:106299570-106300779	C	R	0	0.0718799	0	1	1
ENSSSCG00000023359	ENSSSCG00000023359	-	GL892613.2:11995-35308	C	R	0	0.0266533	0	1	1
ENSSSCG00000023366	ENSSSCG00000023366	-	7:41675978-41682780	C	R	0	0.0689895	0	1	1
ENSSSCG00000023384	ENSSSCG00000023384	-	GL892330.2:16958-31222	C	R	0	0.0609784	0	1	1
ENSSSCG00000023447	ENSSSCG00000023447	-	15:123580020-123582400	C	R	0	0.262863	0	1	1
ENSSSCG00000023463	ENSSSCG00000023463	-	14:6412294-6418553	C	R	0	0.043111	0	1	1
ENSSSCG00000023500	ENSSSCG00000023500	DUSP21	X:44479843-44480997	C	R	0	0.199328	0	1	1
ENSSSCG00000023567	ENSSSCG00000023567	5S_rRNA	7:24698826-24698937	C	R	0	74.2955	0	1	1
ENSSSCG00000023571	ENSSSCG00000023571	SLC22A6	2:8152458-8160066	C	R	0	0.0272069	0	1	1
ENSSSCG00000023584	ENSSSCG00000023584	-	9:119580425-119585606	C	R	0	0.122745	0	1	1
ENSSSCG00000023602	ENSSSCG00000023602	-	14:6297870-6301968	C	R	0	0.0316286	0	1	1
ENSSSCG00000023606	ENSSSCG00000023606	-	12:31752349-31784372	C	R	0	0.106887	0	1	1
ENSSSCG00000023622	ENSSSCG00000023622	-	X:126786752-126786986	C	R	0	1.47946	0	1	1
ENSSSCG00000023625	ENSSSCG00000023625	-	1:125224397-125225324	C	R	0	0.0371061	0	1	1
ENSSSCG00000023646	ENSSSCG00000023646	-	1:248633656-248640503	C	R	0	0.466536	0	1	1
ENSSSCG00000023672	ENSSSCG00000023672	LRRC30	GL894560.2:62156-63161	C	R	0	0.0482844	0	1	1
ENSSSCG00000023718	ENSSSCG00000023718	-	JH118839.1:154905-155196	C	R	0	0.644427	0	1	1
ENSSSCG00000023722	ENSSSCG00000023722	-	JH118907.1:2-2459	C	R	0	0.0381703	0	1	1
ENSSSCG00000023732	ENSSSCG00000023732	KLHDC7A	6:71268366-71270757	C	R	0	0.0125615	0	1	1
ENSSSCG00000023742	ENSSSCG00000023742	-	2:144736354-144736552	C	R	0	5.15778	0	1	1
ENSSSCG00000023754	ENSSSCG00000023754	-	6:132544631-132612363	C	R	0	0.304224	0	1	1
ENSSSCG00000023785	ENSSSCG00000023785	-	8:31792549-31822924	C	R	0	0.150991	0	1	1
ENSSSCG00000023834	ENSSSCG00000023834	-	1:50284979-50290956	C	R	0	0.0323704	0	1	1
ENSSSCG00000023891	ENSSSCG00000023891	GRM7	13:70590016-71008682	C	R	0	0.0987471	0	1	1
ENSSSCG00000023895	ENSSSCG00000023895	-	JH118593.1:104213-123051	C	R	0	0.0294299	0	1	1
ENSSSCG00000023921	ENSSSCG00000023921	VSTM2B	6:34963947-34993574	C	R	0	0.0378225	0	1	1
ENSSSCG00000023924	ENSSSCG00000023924	PDE1A	15:97010991-97057540	C	R	0	0.14627	0	1	1
ENSSSCG00000023936	ENSSSCG00000023936	-	5:36666217-36742259	C	R	0	0.0919474	0	1	1
ENSSSCG00000023947	ENSSSCG00000023947	-	17:54457800-54477958	C	R	0	0.0267897	0	1	1
ENSSSCG00000024024	ENSSSCG00000024024	CX3CR1	13:26204855-26217959	C	R	0	0.0331036	0	1	1
ENSSSCG00000024025	ENSSSCG00000024025	-	X:54221715-54232414	C	R	0	0.0441388	0	1	1
ENSSSCG00000024061	ENSSSCG00000024061	TNNI1	10:28197735-28203433	C	R	0	0.0482569	0	1	1
ENSSSCG00000024090	ENSSSCG00000024090	-	14:133847755-133859183	C	R	0	0.923893	0	1	1
ENSSSCG00000024140	ENSSSCG00000024140	-	1:225446847-225447307	C	R	0	0.161688	0	1	1
ENSSSCG00000024171	ENSSSCG00000024171	-	11:38136462-38137988	C	R	0	1.27466	0	1	1
ENSSSCG00000024196	ENSSSCG00000024196	-	11:85076796-85099569	C	R	0	0.0235409	0	1	1
ENSSSCG00000024226	ENSSSCG00000024226	-	7:42382163-42385836	C	R	0	0.032839	0	1	1
ENSSSCG00000024234	ENSSSCG00000024234	-	X:53545286-53545955	C	R	0	0.220772	0	1	1
ENSSSCG00000024258	ENSSSCG00000024258	-	2:15511110-15512573	C	R	0	0.0461875	0	1	1
ENSSSCG00000024306	ENSSSCG00000024306	UBE2D2	8:127420554-127432586	C	R	0	0.329238	0	1	1
ENSSSCG00000024340	ENSSSCG00000024340	-	JH118883.1:206312-217740	C	R	0	0.319562	0	1	1
ENSSSCG00000024342	ENSSSCG00000024342	AQP4	6:104383368-104394429	C	R	0	0.00669882	0	1	1
ENSSSCG00000024408	ENSSSCG00000024408	-	13:32348401-32450254	C	R	0	0.023876	0	1	1
ENSSSCG00000024421	ENSSSCG00000024421	-	9:3484401-3485373	C	R	0	0.0434388	0	1	1
ENSSSCG00000024455	ENSSSCG00000024455	-	9:57293940-57296806	C	R	0	0.0484062	0	1	1
ENSSSCG00000024457	ENSSSCG00000024457	-	9:61816052-61823027	C	R	0	0.761453	0	1	1
ENSSSCG00000024473	ENSSSCG00000024473	-	7:71192204-71652940	C	R	0	0.044913	0	1	1
ENSSSCG00000024562	ENSSSCG00000024562	CCR6	GL896559.1:3-2745	C	R	0	0.0733455	0	1	1
ENSSSCG00000024567	ENSSSCG00000024567	PTPRH	6:54259283-54275891	C	R	0	0.0282834	0	1	1
ENSSSCG00000024589	ENSSSCG00000024589	-	1:76349198-76355546	C	R	0	0.471496	0	1	1
ENSSSCG00000024597	ENSSSCG00000024597	-	1:302108513-302109397	C	R	0	0.596292	0	1	1
ENSSSCG00000024616	ENSSSCG00000024616	-	2:107211380-107216209	C	R	0	0.0507231	0	1	1
ENSSSCG00000024677	ENSSSCG00000024677	-	GL896214.1:20-1926	C	R	0	0.636397	0	1	1
ENSSSCG00000024697	ENSSSCG00000024697	TMEM125	6:155409065-155412295	C	R	0	0.101252	0	1	1
ENSSSCG00000024704	ENSSSCG00000024704	-	10:4805136-4806288	C	R	0	0.354328	0	1	1
ENSSSCG00000024718	ENSSSCG00000024718	-	5:1200224-1209799	C	R	0	0.02759	0	1	1
ENSSSCG00000024749	ENSSSCG00000024749	-	JH118713.1:15008-57625	C	R	0	0.0968987	0	1	1
ENSSSCG00000024790	ENSSSCG00000024790	-	6:773916-775968	C	R	0	0.0320438	0	1	1
ENSSSCG00000024792	ENSSSCG00000024792	-	GL895456.2:53421-54300	C	R	0	1.20855	0	1	1
ENSSSCG00000024806	ENSSSCG00000024806	-	2:131685060-131689795	C	R	0	0.0712847	0	1	1
ENSSSCG00000024822	ENSSSCG00000024822	-	JH118819.1:158522-176694	C	R	0	0.048278	0	1	1
ENSSSCG00000024848	ENSSSCG00000024848	-	8:146499239-146499515	C	R	0	0.77776	0	1	1
ENSSSCG00000024910	ENSSSCG00000024910	-	GL894448.1:36435-44945	C	R	0	0.0345539	0	1	1
ENSSSCG00000024955	ENSSSCG00000024955	-	14:63069457-63213924	C	R	0	1.35352	0	1	1
ENSSSCG00000024984	ENSSSCG00000024984	-	2:12698819-12699782	C	R	0	0.0523266	0	1	1
ENSSSCG00000025090	ENSSSCG00000025090	-	GL895527.2:15104-22255	C	R	0	0.0672494	0	1	1
ENSSSCG00000025207	ENSSSCG00000025207	-	13:43854444-44014598	C	R	0	0.831207	0	1	1
ENSSSCG00000025226	ENSSSCG00000025226	UGT2A3	8:70986092-70999583	C	R	0	0.0221148	0	1	1
ENSSSCG00000025237	ENSSSCG00000025237	-	12:31996513-32006302	C	R	0	0.00992457	0	1	1
ENSSSCG00000025271	ENSSSCG00000025271	-	3:7284977-7296937	C	R	0	0.0550847	0	1	1
ENSSSCG00000025288	ENSSSCG00000025288	-	5:2861247-2870601	C	R	0	0.226441	0	1	1
ENSSSCG00000025334	ENSSSCG00000025334	POU4F1	11:55419671-55421222	C	R	0	0.0555858	0	1	1
ENSSSCG00000025364	ENSSSCG00000025364	-	GL892369.1:134-1050	C	R	0	1.58455	0	1	1
ENSSSCG00000025414	ENSSSCG00000025414	PYY	12:19442754-19444987	C	R	0	0.122826	0	1	1
ENSSSCG00000025433	ENSSSCG00000025433	-	16:70161813-70186547	C	R	0	0.122552	0	1	1
ENSSSCG00000025450	ENSSSCG00000025450	-	GL893964.1:13286-15378	C	R	0	0.0454249	0	1	1
ENSSSCG00000025451	ENSSSCG00000025451	-	12:14411307-14416227	C	R	0	0.0650294	0	1	1
ENSSSCG00000025474	ENSSSCG00000025474	-	GL894009.1:8235-11383	C	R	0	0.0984586	0	1	1
ENSSSCG00000025480	ENSSSCG00000025480	-	10:7791236-7820573	C	R	0	0.0818579	0	1	1
ENSSSCG00000025502	ENSSSCG00000025502	-	13:23880298-23880856	C	R	0	0.100102	0	1	1
ENSSSCG00000025513	ENSSSCG00000025513	SNORD22	2:8242098-8242224	C	R	0	64.3707	0	1	1
ENSSSCG00000025520	ENSSSCG00000025520	-	JH118638.1:93887-287523	C	R	0	0.0414446	0	1	1
ENSSSCG00000025539	ENSSSCG00000025539	-	JH118763.1:42661-48932	C	R	0	0.147215	0	1	1
ENSSSCG00000025569	ENSSSCG00000025569	-	13:38895959-38899623	C	R	0	0.972378	0	1	1
ENSSSCG00000025570	ENSSSCG00000025570	-	GL894044.2:10781-12710	C	R	0	0.208362	0	1	1
ENSSSCG00000025592	ENSSSCG00000025592	TP63	13:136386679-136597955	C	R	0	0.0331846	0	1	1
ENSSSCG00000025603	ENSSSCG00000025603	-	2:148456966-148459957	C	R	0	0.030533	0	1	1
ENSSSCG00000025609	ENSSSCG00000025609	-	15:148493625-148495090	C	R	0	0.0588129	0	1	1
ENSSSCG00000025614	ENSSSCG00000025614	-	7:42232192-42235865	C	R	0	0.0287087	0	1	1
ENSSSCG00000025646	ENSSSCG00000025646	-	GL895221.2:13641-16337	C	R	0	1.54207	0	1	1
ENSSSCG00000025654	ENSSSCG00000025654	-	4:99777940-99778855	C	R	0	0.0733258	0	1	1
ENSSSCG00000025681	ENSSSCG00000025681	-	12:32830675-32861189	C	R	0	0.0664237	0	1	1
ENSSSCG00000025685	ENSSSCG00000025685	-	6:59829985-59869694	C	R	0	0.0486263	0	1	1
ENSSSCG00000025713	ENSSSCG00000025713	-	6:69960881-69981110	C	R	0	0.0406203	0	1	1
ENSSSCG00000025750	ENSSSCG00000025750	-	1:263540242-263544688	C	R	0	0.72679	0	1	1
ENSSSCG00000025754	ENSSSCG00000025754	ZGLP1	2:69431299-69556700	C	R	0	0.0827987	0	1	1
ENSSSCG00000025759	ENSSSCG00000025759	OLAH	10:51486268-51500529	C	R	0	0.54147	0	1	1
ENSSSCG00000025762	ENSSSCG00000025762	-	15:149305808-149309114	C	R	0	0.395656	0	1	1
ENSSSCG00000025817	ENSSSCG00000025817	-	13:127110223-127119205	C	R	0	1.95892	0	1	1
ENSSSCG00000025867	ENSSSCG00000025867	-	9:150557740-150614318	C	R	0	0.0877689	0	1	1
ENSSSCG00000025878	ENSSSCG00000025878	-	GL892617.2:10521-11856	C	R	0	0.0282437	0	1	1
ENSSSCG00000026095	ENSSSCG00000026095	-	2:59838866-59839907	C	R	0	0.444473	0	1	1
ENSSSCG00000026098	ENSSSCG00000026098	CMYA5	2:90194148-90229595	C	R	0	0.00260053	0	1	1
ENSSSCG00000026117	ENSSSCG00000026117	-	GL896314.1:989-5114	C	R	0	0.104623	0	1	1
ENSSSCG00000026145	ENSSSCG00000026145	RAG1	2:26730009-26738216	C	R	0	0.0283558	0	1	1
ENSSSCG00000026179	ENSSSCG00000026179	-	GL892520.2:44-14559	C	R	0	0.0511551	0	1	1
ENSSSCG00000026211	ENSSSCG00000026211	-	7:3884823-3893558	C	R	0	0.029567	0	1	1
ENSSSCG00000026242	ENSSSCG00000026242	-	GL893950.2:8054-13542	C	R	0	0.0549368	0	1	1
ENSSSCG00000026286	ENSSSCG00000026286	-	11:71066906-71081126	C	R	0	0.161971	0	1	1
ENSSSCG00000026298	ENSSSCG00000026298	-	1:155637549-155853766	C	R	0	0.212924	0	1	1
ENSSSCG00000026314	ENSSSCG00000026314	-	5:85018129-85060807	C	R	0	0.150914	0	1	1
ENSSSCG00000026356	ENSSSCG00000026356	-	JH118836.1:60643-69187	C	R	0	0.0379839	0	1	1
ENSSSCG00000026399	ENSSSCG00000026399	-	9:74687978-74688687	C	R	0	0.83857	0	1	1
ENSSSCG00000026517	ENSSSCG00000026517	-	JH118886.1:33193-43404	C	R	0	0.202555	0	1	1
ENSSSCG00000026526	ENSSSCG00000026526	CATSPER4	6:77208845-77227363	C	R	0	0.0244943	0	1	1
ENSSSCG00000026572	ENSSSCG00000026572	HIST1H2BK	7:23174040-23174501	C	R	0	0.143593	0	1	1
ENSSSCG00000026632	ENSSSCG00000026632	-	GL892291.2:19624-24202	C	R	0	0.257378	0	1	1
ENSSSCG00000026668	ENSSSCG00000026668	HIST1H2BC	7:23097501-23097882	C	R	0	0.285065	0	1	1
ENSSSCG00000026683	ENSSSCG00000026683	-	X:59064359-59065250	C	R	0	0.0594038	0	1	1
ENSSSCG00000026737	ENSSSCG00000026737	-	JH118758.1:97399-100524	C	R	0	0.0743194	0	1	1
ENSSSCG00000026749	ENSSSCG00000026749	-	GL892718.2:6382-13103	C	R	0	0.0552775	0	1	1
ENSSSCG00000026760	ENSSSCG00000026760	GZMM	GL893220.1:37248-43519	C	R	0	0.0602843	0	1	1
ENSSSCG00000026762	ENSSSCG00000026762	-	3:135718623-135722301	C	R	0	0.113971	0	1	1
ENSSSCG00000026820	ENSSSCG00000026820	-	GL896178.1:24-4068	C	R	0	0.235891	0	1	1
ENSSSCG00000026839	ENSSSCG00000026839	-	8:144739679-144855816	C	R	0	0.843277	0	1	1
ENSSSCG00000026873	ENSSSCG00000026873	-	5:80890252-80891113	C	R	0	0.097348	0	1	1
ENSSSCG00000026903	ENSSSCG00000026903	-	9:30985880-30987448	C	R	0	0.0594127	0	1	1
ENSSSCG00000026906	ENSSSCG00000026906	-	8:53795889-53936894	C	R	0	0.0994022	0	1	1
ENSSSCG00000026916	ENSSSCG00000026916	-	GL895177.1:29858-30552	C	R	0	0.0852744	0	1	1
ENSSSCG00000026948	ENSSSCG00000026948	-	5:74809225-74812088	C	R	0	0.26161	0	1	1
ENSSSCG00000026972	ENSSSCG00000026972	-	2:79823443-79823511	C	R	0	9389.71	0	1	1
ENSSSCG00000026999	ENSSSCG00000026999	-	15:72438976-72440318	C	R	0	0.643672	0	1	1
ENSSSCG00000027003	ENSSSCG00000027003	-	14:152511837-152513301	C	R	0	0.0312523	0	1	1
ENSSSCG00000027015	ENSSSCG00000027015	FAM57B	GL892813.1:29782-36771	C	R	0	0.0688798	0	1	1
ENSSSCG00000027021	ENSSSCG00000027021	-	GL895364.2:11403-27801	C	R	0	0.298377	0	1	1
ENSSSCG00000027106	ENSSSCG00000027106	SSTR3	5:8182761-8184027	C	R	0	0.0373633	0	1	1
ENSSSCG00000027111	ENSSSCG00000027111	-	GL894566.1:31517-35823	C	R	0	3.52165	0	1	1
ENSSSCG00000027174	ENSSSCG00000027174	-	18:332982-365339	C	R	0	0.0636955	0	1	1
ENSSSCG00000027186	ENSSSCG00000027186	-	JH118759.1:21794-63307	C	R	0	0.0649245	0	1	1
ENSSSCG00000027188	ENSSSCG00000027188	-	7:84052258-84053173	C	R	0	0.0471116	0	1	1
ENSSSCG00000027195	ENSSSCG00000027195	-	GL893665.2:32774-51985	C	R	0	0.014528	0	1	1
ENSSSCG00000027202	ENSSSCG00000027202	-	JH118588.1:44853-70484	C	R	0	0.101646	0	1	1
ENSSSCG00000027237	ENSSSCG00000027237	GATA1	X:47745336-47752876	C	R	0	0.0260939	0	1	1
ENSSSCG00000027274	ENSSSCG00000027274	-	GL895974.1:14190-14975	C	R	0	0.0760864	0	1	1
ENSSSCG00000027300	ENSSSCG00000027300	TNP2	3:32659716-32661351	C	R	0	0.0592377	0	1	1
ENSSSCG00000027375	ENSSSCG00000027375	-	6:111604892-111605655	C	R	0	0.129003	0	1	1
ENSSSCG00000027408	ENSSSCG00000027408	-	GL892450.1:5785-23200	C	R	0	5.27939	0	1	1
ENSSSCG00000027448	ENSSSCG00000027448	SNORA81	13:130796521-130796690	C	R	0	6.25667	0	1	1
ENSSSCG00000027453	ENSSSCG00000027453	-	2:7809934-7815965	C	R	0	0.0364272	0	1	1
ENSSSCG00000027499	ENSSSCG00000027499	-	2:155004686-155016247	C	R	0	0.0302753	0	1	1
ENSSSCG00000027510	ENSSSCG00000027510	-	3:24603735-24610783	C	R	0	0.156103	0	1	1
ENSSSCG00000027554	ENSSSCG00000027554	-	GL893138.2:70429-79512	C	R	0	0.0234179	0	1	1
ENSSSCG00000027586	ENSSSCG00000027586	-	11:41402183-41403754	C	R	0	0.0686905	0	1	1
ENSSSCG00000027609	ENSSSCG00000027609	GC	8:72236438-72252212	C	R	0	0.0275141	0	1	1
ENSSSCG00000027674	ENSSSCG00000027674	-	GL896062.2:124022-140019	C	R	0	0.15552	0	1	1
ENSSSCG00000027678	ENSSSCG00000027678	CCDC175	1:209647814-209714640	C	R	0	0.0548137	0	1	1
ENSSSCG00000027713	ENSSSCG00000027713	-	8:102586224-102608887	C	R	0	0.182943	0	1	1
ENSSSCG00000027743	ENSSSCG00000027743	-	12:55382305-55382924	C	R	0	0.148938	0	1	1
ENSSSCG00000027822	ENSSSCG00000027822	CORT	6:64649452-64650803	C	R	0	0.440039	0	1	1
ENSSSCG00000027824	ENSSSCG00000027824	-	JH118753.1:8812-32615	C	R	0	0.0700621	0	1	1
ENSSSCG00000027896	ENSSSCG00000027896	-	2:158351383-158382671	C	R	0	0.0867939	0	1	1
ENSSSCG00000027911	ENSSSCG00000027911	LTB4R	7:80245247-80246303	C	R	0	0.0389624	0	1	1
ENSSSCG00000027943	ENSSSCG00000027943	-	3:662277-675346	C	R	0	0.138145	0	1	1
ENSSSCG00000027981	ENSSSCG00000027981	RGAG1	X:104116661-104121675	C	R	0	0.0269916	0	1	1
ENSSSCG00000028038	ENSSSCG00000028038	-	10:15970830-15973899	C	R	0	0.0359725	0	1	1
ENSSSCG00000028111	ENSSSCG00000028111	-	10:30021454-30032153	C	R	0	0.0698795	0	1	1
ENSSSCG00000028174	ENSSSCG00000028174	-	13:170614813-170615738	C	R	0	0.112669	0	1	1
ENSSSCG00000028188	ENSSSCG00000028188	-	GL894032.2:1024-3603	C	R	0	0.0630563	0	1	1
ENSSSCG00000028205	ENSSSCG00000028205	-	17:38867567-38872329	C	R	0	0.0607684	0	1	1
ENSSSCG00000028251	ENSSSCG00000028251	-	GL892953.2:8712-24431	C	R	0	0.0323755	0	1	1
ENSSSCG00000028399	ENSSSCG00000028399	-	1:264841458-264855917	C	R	0	0.0456227	0	1	1
ENSSSCG00000028422	ENSSSCG00000028422	-	JH118486.1:1825-3737	C	R	0	0.0993138	0	1	1
ENSSSCG00000028548	ENSSSCG00000028548	-	GL894083.2:46545-61831	C	R	0	0.0409638	0	1	1
ENSSSCG00000028565	ENSSSCG00000028565	-	JH118982.1:82180-84956	C	R	0	0.0499252	0	1	1
ENSSSCG00000028616	ENSSSCG00000028616	-	8:53082187-53101899	C	R	0	0.228837	0	1	1
ENSSSCG00000028628	ENSSSCG00000028628	-	4:78371386-78374163	C	R	0	0.244176	0	1	1
ENSSSCG00000028632	ENSSSCG00000028632	-	8:19789156-19790113	C	R	0	0.0901304	0	1	1
ENSSSCG00000028660	ENSSSCG00000028660	-	JH118963.1:121508-126071	C	R	0	0.0612097	0	1	1
ENSSSCG00000028683	ENSSSCG00000028683	-	3:63008697-63010217	C	R	0	0.977014	0	1	1
ENSSSCG00000028685	ENSSSCG00000028685	-	12:1902946-1991716	C	R	0	0.102866	0	1	1
ENSSSCG00000028689	ENSSSCG00000028689	SNORA71	17:46917112-46917243	C	R	0	24.6958	0	1	1
ENSSSCG00000028693	ENSSSCG00000028693	-	9:127067817-127068809	C	R	0	0.0422822	0	1	1
ENSSSCG00000028701	ENSSSCG00000028701	-	JH118944.1:260515-301396	C	R	0	0.0975946	0	1	1
ENSSSCG00000028738	ENSSSCG00000028738	-	3:45106276-45107791	C	R	0	0.0266188	0	1	1
ENSSSCG00000028758	ENSSSCG00000028758	LBP	17:46838033-46868669	C	R	0	0.0189355	0	1	1
ENSSSCG00000028778	ENSSSCG00000028778	-	GL892415.2:59821-88943	C	R	0	0.00915765	0	1	1
ENSSSCG00000028848	ENSSSCG00000028848	-	11:71618816-71635484	C	R	0	0.206585	0	1	1
ENSSSCG00000028849	ENSSSCG00000028849	-	3:143174807-143176417	C	R	0	0.0848787	0	1	1
ENSSSCG00000028913	ENSSSCG00000028913	-	X:97200763-97212408	C	R	0	0.250761	0	1	1
ENSSSCG00000028918	ENSSSCG00000028918	-	2:928406-942476	C	R	0	0.385634	0	1	1
ENSSSCG00000028950	ENSSSCG00000028950	-	GL895175.1:11182-16200	C	R	0	0.28937	0	1	1
ENSSSCG00000029024	ENSSSCG00000029024	-	6:54760587-54761506	C	R	0	0.116189	0	1	1
ENSSSCG00000029028	ENSSSCG00000029028	FGF23	5:68250560-68261760	C	R	0	0.0116331	0	1	1
ENSSSCG00000029112	ENSSSCG00000029112	-	X:83502959-83504526	C	R	0	0.0288018	0	1	1
ENSSSCG00000029127	ENSSSCG00000029127	-	13:182833131-182834038	C	R	0	0.0484779	0	1	1
ENSSSCG00000029239	ENSSSCG00000029239	MZB1	2:147107911-147110247	C	R	0	0.0385838	0	1	1
ENSSSCG00000029284	ENSSSCG00000029284	-	6:40694130-40697943	C	R	0	0.0303012	0	1	1
ENSSSCG00000029330	ENSSSCG00000029330	-	GL893916.2:17324-41379	C	R	0	0.0207352	0	1	1
ENSSSCG00000029335	ENSSSCG00000029335	-	JH118785.1:44173-90635	C	R	0	0.0341138	0	1	1
ENSSSCG00000029344	ENSSSCG00000029344	-	15:97226748-97409977	C	R	0	0.325278	0	1	1
ENSSSCG00000029398	ENSSSCG00000029398	-	16:67294766-67336627	C	R	0	0.290737	0	1	1
ENSSSCG00000029401	ENSSSCG00000029401	-	7:122649107-122657845	C	R	0	0.119491	0	1	1
ENSSSCG00000029431	ENSSSCG00000029431	-	GL895301.2:1036-13235	C	R	0	0.240794	0	1	1
ENSSSCG00000029436	ENSSSCG00000029436	-	13:79270312-79270585	C	R	0	0.538613	0	1	1
ENSSSCG00000029444	ENSSSCG00000029444	-	18:9988458-9990922	C	R	0	0.287147	0	1	1
ENSSSCG00000029446	ENSSSCG00000029446	-	6:53763039-53764389	C	R	0	0.0512826	0	1	1
ENSSSCG00000029499	ENSSSCG00000029499	-	6:61866277-61874532	C	R	0	0.0123615	0	1	1
ENSSSCG00000029511	ENSSSCG00000029511	UBASH3A	13:216148480-216190620	C	R	0	0.0443547	0	1	1
ENSSSCG00000029545	ENSSSCG00000029545	GPRC5D	GL894707.2:8234-16903	C	R	0	0.0334265	0	1	1
ENSSSCG00000029549	ENSSSCG00000029549	SNORD22	2:8243269-8243397	C	R	0	28.6815	0	1	1
ENSSSCG00000029569	ENSSSCG00000029569	PROP1	2:81214580-81218248	C	R	0	0.0627017	0	1	1
ENSSSCG00000029599	ENSSSCG00000029599	-	GL894875.2:6587-40089	C	R	0	0.079511	0	1	1
ENSSSCG00000029644	ENSSSCG00000029644	-	5:1324339-1373617	C	R	0	0.0946747	0	1	1
ENSSSCG00000029660	ENSSSCG00000029660	CH242-280I8.5	X:36896123-36897268	C	R	0	0.0730191	0	1	1
ENSSSCG00000029712	ENSSSCG00000029712	-	JH118988.1:49555-62322	C	R	0	0.0180453	0	1	1
ENSSSCG00000029750	ENSSSCG00000029750	-	JH118466.1:29229-54807	C	R	0	0.0127109	0	1	1
ENSSSCG00000029791	ENSSSCG00000029791	-	8:14998876-15018730	C	R	0	0.160558	0	1	1
ENSSSCG00000029793	ENSSSCG00000029793	-	15:111548936-111555461	C	R	0	0.148021	0	1	1
ENSSSCG00000029892	ENSSSCG00000029892	-	JH118486.1:50904-52332	C	R	0	0.438536	0	1	1
ENSSSCG00000029948	ENSSSCG00000029948	-	15:147737270-147741541	C	R	0	0.0892737	0	1	1
ENSSSCG00000029951	ENSSSCG00000029951	-	GL893969.1:10720-18253	C	R	0	0.693178	0	1	1
ENSSSCG00000029993	ENSSSCG00000029993	-	GL896259.2:38772-53642	C	R	0	0.0462283	0	1	1
ENSSSCG00000030009	ENSSSCG00000030009	-	3:42491958-42508701	C	R	0	0.0143899	0	1	1
ENSSSCG00000030023	ENSSSCG00000030023	HIST1H1B	7:23175803-23176988	C	R	0	0.3799	0	1	1
ENSSSCG00000030033	ENSSSCG00000030033	ACSM4	3:26080589-26098264	C	R	0	0.0204773	0	1	1
ENSSSCG00000030082	ENSSSCG00000030082	-	12:11696952-11716938	C	R	0	0.0289561	0	1	1
ENSSSCG00000030099	ENSSSCG00000030099	-	11:4403777-4418146	C	R	0	0.0242545	0	1	1
ENSSSCG00000030113	ENSSSCG00000030113	SHISA2	11:3039198-3045078	C	R	0	0.0260428	0	1	1
ENSSSCG00000030151	ENSSSCG00000030151	-	GL892964.2:204541-205027	C	R	0	0.137754	0	1	1
ENSSSCG00000030195	ENSSSCG00000030195	-	3:82603919-82615099	C	R	0	0.160742	0	1	1
ENSSSCG00000030218	ENSSSCG00000030218	-	1:159166-166508	C	R	0	0.0154598	0	1	1
ENSSSCG00000030322	ENSSSCG00000030322	-	1:288324349-288434321	C	R	0	0.139271	0	1	1
ENSSSCG00000030332	ENSSSCG00000030332	-	2:158915645-158916593	C	R	0	0.044913	0	1	1
ENSSSCG00000030375	ENSSSCG00000030375	-	14:27858175-27873071	C	R	0	0.0123363	0	1	1
ENSSSCG00000030407	ENSSSCG00000030407	-	GL894540.2:39319-49234	C	R	0	0.671823	0	1	1
ENSSSCG00000030477	ENSSSCG00000030477	SNORA61	6:79408843-79408976	C	R	0	22.2602	0	1	1
ENSSSCG00000030493	ENSSSCG00000030493	-	4:23059543-23262652	C	R	0	0.132814	0	1	1
ENSSSCG00000030511	ENSSSCG00000030511	-	5:38108827-38288040	C	R	0	0.0301573	0	1	1
ENSSSCG00000030560	ENSSSCG00000030560	-	JH118704.1:18218-53755	C	R	0	0.0109983	0	1	1
ENSSSCG00000030628	ENSSSCG00000030628	CH242-203F13.1	X:92278453-92278840	C	R	0	0.273737	0	1	1
ENSSSCG00000030709	ENSSSCG00000030709	-	GL894574.1:51608-56730	C	R	0	0.149498	0	1	1
ENSSSCG00000030712	ENSSSCG00000030712	-	14:27626126-27683141	C	R	0	0.0682187	0	1	1
ENSSSCG00000030739	ENSSSCG00000030739	CH242-78C24.3	X:113758573-113796945	C	R	0	2.62131	#NAME?	0.1702	0.582291
ENSSSCG00000030746	ENSSSCG00000030746	CH242-34M18.2	X:90370983-90377689	C	R	0	0.0474036	0	1	1
ENSSSCG00000030754	ENSSSCG00000030754	CH242-86L20.4	4:98823543-98834109	C	R	0	0.056801	0	1	1
ENSSSCG00000030775	ENSSSCG00000030775	IGLV-11	14:52228869-52229344	C	R	0	0.291049	0	1	1
ENSSSCG00000030782	ENSSSCG00000030782	IFN-ALPHA-13	1:225215347-225215917	C	R	0	0.196894	0	1	1
ENSSSCG00000030806	ENSSSCG00000030806	CH242-445E7.1	X:114048059-114051191	C	R	0	0.580499	0	1	1
ENSSSCG00000030869	ENSSSCG00000030869	CH242-210O13.1	X:86397407-86397744	C	R	0	0.601726	0	1	1
ENSSSCG00000030909	ENSSSCG00000030909	IFN-DELTA-3	1:224730486-224801189	C	R	0	0.107426	0	1	1
ENSSSCG00000030929	ENSSSCG00000030929	IFN-DELTA-5	1:224835907-225046312	C	R	0	0.428552	0	1	1
ENSSSCG00000030931	ENSSSCG00000030931	CU302278.9	4:42482197-43087779	C	R	0	0.230418	0	1	1
ENSSSCG00000030934	ENSSSCG00000030934	CH242-156O11.3	X:6806999-6811375	C	R	0	0.145338	0	1	1
ENSSSCG00000030965	ENSSSCG00000030965	CH242-175A14.1	X:107196715-107197619	C	R	0	0.047893	0	1	1
ENSSSCG00000030968	ENSSSCG00000030968	CH242-173B9.5	X:71287597-71288870	C	R	0	0.0839706	0	1	1
ENSSSCG00000030977	ENSSSCG00000030977	CU457406.2	2:6129548-6155373	C	R	0	0.13207	0	1	1
ENSSSCG00000030990	ENSSSCG00000030990	SATB2	15:114218408-114244326	C	R	0	5.67973	0	1	1
ENSSSCG00000030994	ENSSSCG00000030994	CH242-389H4.2	X:39780488-39782887	C	R	0	0.143501	0	1	1
ENSSSCG00000031000	ENSSSCG00000031000	CH242-427J19.3	X:43742543-43991246	C	R	0	0.0312227	0	1	1
ENSSSCG00000031019	ENSSSCG00000031019	CH242-17O13.4	X:105356187-105452669	C	R	0	0.231185	0	1	1
ENSSSCG00000031021	ENSSSCG00000031021	CH242-81B3.2	X:38434797-38624148	C	R	0	0.286971	0	1	1
ENSSSCG00000031026	ENSSSCG00000031026	CH242-369P7.3	9:73760583-73761409	C	R	0	0.114417	0	1	1

## Sheet: CTRL group
Genes expressed only in the CTRL group
test_id	gene_id	gene	locus	sample_1	sample_2	value_1	value_2	test_stat	p_value	q_value
ENSSSCG00000000130	ENSSSCG00000000130	CYTH4	5:8072166-8104676	C	R	0.0150146	0	0	1	1
ENSSSCG00000000138	ENSSSCG00000000138	PVALB	5:8553414-8573107	C	R	0.497111	0	0	1	1
ENSSSCG00000000140	ENSSSCG00000000140	CACNG2	5:8848045-8866321	C	R	0.0738674	0	0	1	1
ENSSSCG00000000168	ENSSSCG00000000168	RFX4	5:13443725-13537247	C	R	0.0256851	0	0	1	1
ENSSSCG00000000244	ENSSSCG00000000244	PPBP	5:18223850-18226402	C	R	0.0243577	0	0	1	1
ENSSSCG00000000289	ENSSSCG00000000289	NFE2	5:20354012-20356814	C	R	0.0398081	0	0	1	1
ENSSSCG00000000362	ENSSSCG00000000362	RDH5	5:22647706-22650606	C	R	0.125438	0	0	1	1
ENSSSCG00000000418	ENSSSCG00000000418	TAC3	5:24048552-24056427	C	R	0.0874299	0	0	1	1
ENSSSCG00000000420	ENSSSCG00000000420	-	5:24162764-24164957	C	R	0.0644832	0	0	1	1
ENSSSCG00000000601	ENSSSCG00000000601	-	5:60237489-60286288	C	R	0.0462978	0	0	1	1
ENSSSCG00000000666	ENSSSCG00000000666	MFAP5	5:65575790-65589682	C	R	0.401341	0	0	1	1
ENSSSCG00000000688	ENSSSCG00000000688	LAG3	5:66364051-66369815	C	R	0.0276365	0	0	1	1
ENSSSCG00000000741	ENSSSCG00000000741	NRIP2	5:69568130-69576516	C	R	0.0757985	0	0	1	1
ENSSSCG00000000748	ENSSSCG00000000748	IQSEC3	5:69760235-69825274	C	R	0.0164768	0	0	1	1
ENSSSCG00000000760	ENSSSCG00000000760	LRTM2	5:70968131-70975507	C	R	0.0174835	0	0	1	1
ENSSSCG00000000782	ENSSSCG00000000782	C12orf40	5:73761893-73831667	C	R	0.0262083	0	0	1	1
ENSSSCG00000000873	ENSSSCG00000000873	ANO4	5:87094796-87321631	C	R	0.0173765	0	0	1	1
ENSSSCG00000000880	ENSSSCG00000000880	-	5:88519633-88687495	C	R	0.131537	0	0	1	1
ENSSSCG00000000978	ENSSSCG00000000978	MLC1	5:110794969-110816777	C	R	0.0436651	0	0	1	1
ENSSSCG00000001001	ENSSSCG00000001001	-	7:2500335-2523592	C	R	0.10303	0	0	1	1
ENSSSCG00000001082	ENSSSCG00000001082	PRL	7:18412492-18424842	C	R	0.202502	0	0	1	1
ENSSSCG00000001083	ENSSSCG00000001083	HDGFL1	7:18656733-18657420	C	R	0.362708	0	0	1	1
ENSSSCG00000001407	ENSSSCG00000001407	NCR3	7:27535961-27538704	C	R	0.172469	0	0	1	1
ENSSSCG00000001458	ENSSSCG00000001458	-	7:29205457-29212886	C	R	0.0957705	0	0	1	1
ENSSSCG00000001490	ENSSSCG00000001490	KHDRBS2	7:31960161-32322269	C	R	0.0876412	0	0	1	1
ENSSSCG00000001560	ENSSSCG00000001560	C6orf222	7:36937622-36949206	C	R	0.0201334	0	0	1	1
ENSSSCG00000001735	ENSSSCG00000001735	RHAG	7:50018691-50043897	C	R	0.0487043	0	0	1	1
ENSSSCG00000001872	ENSSSCG00000001872	LINGO1	7:62377783-62379646	C	R	0.111078	0	0	1	1
ENSSSCG00000001940	ENSSSCG00000001940	FOXA1	7:67342466-67346827	C	R	0.0255289	0	0	1	1
ENSSSCG00000002033	ENSSSCG00000002033	CEBPE	7:81266198-81267897	C	R	0.03989	0	0	1	1
ENSSSCG00000002045	ENSSSCG00000002045	-	7:81602251-81603007	C	R	0.243107	0	0	1	1
ENSSSCG00000002279	ENSSSCG00000002279	GPX2	7:95388197-95392767	C	R	0.0411193	0	0	1	1
ENSSSCG00000002313	ENSSSCG00000002313	-	7:99679627-99699827	C	R	0.0635212	0	0	1	1
ENSSSCG00000002442	ENSSSCG00000002442	CATSPERB	7:119753897-119806157	C	R	0.069103	0	0	1	1
ENSSSCG00000002462	ENSSSCG00000002462	COX8C	7:121313115-121314327	C	R	0.138527	0	0	1	1
ENSSSCG00000002524	ENSSSCG00000002524	AMN	7:128896528-128904678	C	R	0.0505839	0	0	1	1
ENSSSCG00000002730	ENSSSCG00000002730	CALB2	6:13904150-13933267	C	R	0.0421437	0	0	1	1
ENSSSCG00000002818	ENSSSCG00000002818	PLLP	6:17207505-17232216	C	R	0.0567817	0	0	1	1
ENSSSCG00000002886	ENSSSCG00000002886	HAMP	6:40205768-40207305	C	R	0.168465	0	0	1	1
ENSSSCG00000002901	ENSSSCG00000002901	UPK1A	6:40561491-40570005	C	R	0.432287	0	0	1	1
ENSSSCG00000003045	ENSSSCG00000003045	ATP1A3	6:45929170-45946082	C	R	0.0159221	0	0	1	1
ENSSSCG00000003048	ENSSSCG00000003048	CXCL17	6:45981952-46078127	C	R	0.0747037	0	0	1	1
ENSSSCG00000003191	ENSSSCG00000003191	TSKS	6:50491273-50508841	C	R	0.139257	0	0	1	1
ENSSSCG00000003259	ENSSSCG00000003259	OSCAR	6:53187907-53195431	C	R	0.151103	0	0	1	1
ENSSSCG00000003306	ENSSSCG00000003306	HELZ2	6:54879677-54891258	C	R	0.0165035	0	0	1	1
ENSSSCG00000003325	ENSSSCG00000003325	-	6:56588396-56612552	C	R	0.174346	0	0	1	1
ENSSSCG00000003414	ENSSSCG00000003414	ANGPTL7	6:65191721-65317849	C	R	0.0490698	0	0	1	1
ENSSSCG00000003440	ENSSSCG00000003440	AADACL4	6:66764384-66779637	C	R	0.0515717	0	0	1	1
ENSSSCG00000003484	ENSSSCG00000003484	PADI6	6:70316205-70333698	C	R	0.0190123	0	0	1	1
ENSSSCG00000003632	ENSSSCG00000003632	-	6:85520729-85521743	C	R	0.199384	0	0	1	1
ENSSSCG00000003659	ENSSSCG00000003659	-	6:88407389-88449919	C	R	0.0820197	0	0	1	1
ENSSSCG00000003725	ENSSSCG00000003725	-	6:107485628-107489773	C	R	0.0757985	0	0	1	1
ENSSSCG00000003821	ENSSSCG00000003821	KANK4	6:138309635-138383020	C	R	0.0123915	0	0	1	1
ENSSSCG00000003908	ENSSSCG00000003908	TSPAN1	6:152704064-152709056	C	R	0.0388816	0	0	1	1
ENSSSCG00000004028	ENSSSCG00000004028	C6orf118	1:4758550-4776214	C	R	0.0774795	0	0	1	1
ENSSSCG00000004046	ENSSSCG00000004046	PNLDC1	1:9359366-9378132	C	R	0.0322137	0	0	1	1
ENSSSCG00000004093	ENSSSCG00000004093	IYD	1:17890005-17908112	C	R	0.0249767	0	0	1	1
ENSSSCG00000004111	ENSSSCG00000004111	-	JH118969.1:30451-82553	C	R	0.426061	0	0	1	1
ENSSSCG00000004158	ENSSSCG00000004158	IL22RA2	1:30464341-30484047	C	R	0.0597564	0	0	1	1
ENSSSCG00000004180	ENSSSCG00000004180	-	1:34501160-34513006	C	R	0.0224515	0	0	1	1
ENSSSCG00000004202	ENSSSCG00000004202	SAMD3	1:36583231-36629478	C	R	0.0506007	0	0	1	1
ENSSSCG00000004261	ENSSSCG00000004261	-	1:50172727-50173054	C	R	0.546525	0	0	1	1
ENSSSCG00000004269	ENSSSCG00000004269	-	1:52182577-52300219	C	R	0.0296981	0	0	1	1
ENSSSCG00000004285	ENSSSCG00000004285	OOEP	1:59341603-59342583	C	R	0.202678	0	0	1	1
ENSSSCG00000004299	ENSSSCG00000004299	GJB7	1:62424058-62424847	C	R	0.0848599	0	0	1	1
ENSSSCG00000004389	ENSSSCG00000004389	-	1:84381158-84381479	C	R	0.512644	0	0	1	1
ENSSSCG00000004413	ENSSSCG00000004413	PPIL6	1:84743266-84786213	C	R	0.249816	0	0	1	1
ENSSSCG00000004436	ENSSSCG00000004436	COL10A1	1:91861518-91997751	C	R	0.0215947	0	0	1	1
ENSSSCG00000004638	ENSSSCG00000004638	USP50	1:134712834-134746709	C	R	0.0462413	0	0	1	1
ENSSSCG00000004755	ENSSSCG00000004755	DLL4	1:145539039-145548819	C	R	0.0138934	0	0	1	1
ENSSSCG00000004803	ENSSSCG00000004803	ACTC1	1:152412333-152417610	C	R	0.0398769	0	0	1	1
ENSSSCG00000004858	ENSSSCG00000004858	SALL3	1:161848005-161853942	C	R	0.018215	0	0	1	1
ENSSSCG00000004889	ENSSSCG00000004889	SERPINB10	1:175328929-175354354	C	R	0.0259497	0	0	1	1
ENSSSCG00000004939	ENSSSCG00000004939	MEGF11	1:181630788-181699911	C	R	0.0231237	0	0	1	1
ENSSSCG00000005050	ENSSSCG00000005050	-	JH118455.1:1374-51335	C	R	0.087574	0	0	1	1
ENSSSCG00000005094	ENSSSCG00000005094	TMEM30B	1:211526243-211527305	C	R	0.0565145	0	0	1	1
ENSSSCG00000005243	ENSSSCG00000005243	PGM5	1:247961313-248144476	C	R	0.0689854	0	0	1	1
ENSSSCG00000005265	ENSSSCG00000005265	-	1:252188402-252196071	C	R	0.0947184	0	0	1	1
ENSSSCG00000005396	ENSSSCG00000005396	-	1:271617977-271620272	C	R	0.0658856	0	0	1	1
ENSSSCG00000005504	ENSSSCG00000005504	BRINP1	1:291412514-291465448	C	R	0.0207054	0	0	1	1
ENSSSCG00000005534	ENSSSCG00000005534	-	1:294808826-294809765	C	R	0.0643437	0	0	1	1
ENSSSCG00000005742	ENSSSCG00000005742	DBH	1:307178222-307198524	C	R	0.028809	0	0	1	1
ENSSSCG00000005755	ENSSSCG00000005755	SOHLH1	1:308722838-308726785	C	R	0.166713	0	0	1	1
ENSSSCG00000005758	ENSSSCG00000005758	GLT6D1	1:308680294-308689213	C	R	0.0651881	0	0	1	1
ENSSSCG00000005770	ENSSSCG00000005770	-	1:309657794-309659930	C	R	0.279193	0	0	1	1
ENSSSCG00000005922	ENSSSCG00000005922	-	4:588149-590286	C	R	0.0383537	0	0	1	1
ENSSSCG00000005948	ENSSSCG00000005948	TG	4:8078823-8424690	C	R	0.0109061	0	0	1	1
ENSSSCG00000005962	ENSSSCG00000005962	GSDMC	4:11095051-11113125	C	R	0.0257554	0	0	1	1
ENSSSCG00000006013	ENSSSCG00000006013	AARD	4:22984732-22989693	C	R	0.0367662	0	0	1	1
ENSSSCG00000006021	ENSSSCG00000006021	KCNV1	4:29810606-29819117	C	R	0.0125573	0	0	1	1
ENSSSCG00000006036	ENSSSCG00000006036	ABRA	4:33354418-33361711	C	R	0.0426771	0	0	1	1
ENSSSCG00000006043	ENSSSCG00000006043	DCSTAMP	4:35670747-35677167	C	R	0.0337206	0	0	1	1
ENSSSCG00000006172	ENSSSCG00000006172	PI15	4:66776707-66802989	C	R	0.0106937	0	0	1	1
ENSSSCG00000006199	ENSSSCG00000006199	PREX2	4:72746833-72921285	C	R	0.010893	0	0	1	1
ENSSSCG00000006375	ENSSSCG00000006375	LY9	4:97518819-97546359	C	R	0.028468	0	0	1	1
ENSSSCG00000006397	ENSSSCG00000006397	FCRL6	4:98655703-98663951	C	R	0.0443403	0	0	1	1
ENSSSCG00000006465	ENSSSCG00000006465	INSRR	4:101812280-101829278	C	R	0.0360456	0	0	1	1
ENSSSCG00000006478	ENSSSCG00000006478	-	4:102127317-102128220	C	R	0.102119	0	0	1	1
ENSSSCG00000006486	ENSSSCG00000006486	TSACC	4:102427704-102435365	C	R	0.279498	0	0	1	1
ENSSSCG00000006552	ENSSSCG00000006552	-	4:104266350-104268903	C	R	0.119356	0	0	1	1
ENSSSCG00000006669	ENSSSCG00000006669	-	4:108844963-108845456	C	R	0.185466	0	0	1	1
ENSSSCG00000006678	ENSSSCG00000006678	FCGR1A	4:108759668-108782557	C	R	0.0454543	0	0	1	1
ENSSSCG00000006696	ENSSSCG00000006696	GJA5	4:109687806-109704698	C	R	0.121119	0	0	1	1
ENSSSCG00000006750	ENSSSCG00000006750	SYCP1	4:115731359-115868963	C	R	0.0323395	0	0	1	1
ENSSSCG00000006782	ENSSSCG00000006782	-	4:118751270-118763120	C	R	0.0781845	0	0	1	1
ENSSSCG00000006787	ENSSSCG00000006787	TMIGD3	4:118996433-119053012	C	R	0.119098	0	0	1	1
ENSSSCG00000006820	ENSSSCG00000006820	EPS8L3	4:120833587-120848622	C	R	0.0230797	0	0	1	1
ENSSSCG00000006834	ENSSSCG00000006834	MYBPHL	4:121305532-121318525	C	R	0.0562393	0	0	1	1
ENSSSCG00000007037	ENSSSCG00000007037	-	17:16367437-16379437	C	R	0.0624533	0	0	1	1
ENSSSCG00000007038	ENSSSCG00000007038	-	17:14437663-14498392	C	R	0.00879095	0	0	1	1
ENSSSCG00000007065	ENSSSCG00000007065	-	17:21839084-22025392	C	R	0.741914	0	0	1	1
ENSSSCG00000007180	ENSSSCG00000007180	PDYN	GL895578.1:4551-8028	C	R	0.100281	0	0	1	1
ENSSSCG00000007238	ENSSSCG00000007238	XKR7	17:40565755-40591804	C	R	0.0274979	0	0	1	1
ENSSSCG00000007261	ENSSSCG00000007261	BPIFB1	17:41732634-41760088	C	R	0.0334391	0	0	1	1
ENSSSCG00000007382	ENSSSCG00000007382	PABPC1L	17:52817502-52846669	C	R	0.0830693	0	0	1	1
ENSSSCG00000007498	ENSSSCG00000007498	FAM209B	17:64198763-64200593	C	R	0.0689084	0	0	1	1
ENSSSCG00000007515	ENSSSCG00000007515	APCDD1L	17:65873037-65882164	C	R	0.0705255	0	0	1	1
ENSSSCG00000007678	ENSSSCG00000007678	COL26A1	3:8611163-8701539	C	R	0.0540058	0	0	1	1
ENSSSCG00000007755	ENSSSCG00000007755	-	3:17622063-17633306	C	R	0.0940433	0	0	1	1
ENSSSCG00000007824	ENSSSCG00000007824	-	3:22065573-22078677	C	R	0.0191098	0	0	1	1
ENSSSCG00000007847	ENSSSCG00000007847	-	3:25106704-25205769	C	R	0.0106524	0	0	1	1
ENSSSCG00000007848	ENSSSCG00000007848	-	3:25330712-25523543	C	R	0.00965827	0	0	1	1
ENSSSCG00000007926	ENSSSCG00000007926	SEC14L5	3:38406991-38448047	C	R	0.0500346	0	0	1	1
ENSSSCG00000007961	ENSSSCG00000007961	OR1F1	3:40388236-40389181	C	R	0.0637928	0	0	1	1
ENSSSCG00000008203	ENSSSCG00000008203	IGKC	3:59880798-59881322	C	R	0.159644	0	0	1	1
ENSSSCG00000008272	ENSSSCG00000008272	-	JH118982.1:41234-44520	C	R	0.0948672	0	0	1	1
ENSSSCG00000008410	ENSSSCG00000008410	C2orf73	3:91670284-91700673	C	R	0.0787809	0	0	1	1
ENSSSCG00000008442	ENSSSCG00000008442	TMEM247	3:100146887-100151357	C	R	0.112843	0	0	1	1
ENSSSCG00000008465	ENSSSCG00000008465	KCNG3	3:103965793-104019065	C	R	0.0346429	0	0	1	1
ENSSSCG00000008514	ENSSSCG00000008514	-	3:114277541-114277847	C	R	0.589783	0	0	1	1
ENSSSCG00000008564	ENSSSCG00000008564	CIB4	3:119406072-119456402	C	R	0.142414	0	0	1	1
ENSSSCG00000008570	ENSSSCG00000008570	ADGRF3	3:119631939-119642042	C	R	0.0162832	0	0	1	1
ENSSSCG00000008665	ENSSSCG00000008665	-	3:144191635-144193046	C	R	0.0396033	0	0	1	1
ENSSSCG00000008709	ENSSSCG00000008709	-	8:2534693-2556679	C	R	0.0636029	0	0	1	1
ENSSSCG00000008731	ENSSSCG00000008731	OTOP1	8:5713345-5749652	C	R	0.0287396	0	0	1	1
ENSSSCG00000008804	ENSSSCG00000008804	GRXCR1	8:35416742-35531573	C	R	0.0710973	0	0	1	1
ENSSSCG00000008817	ENSSSCG00000008817	-	8:39994821-40004075	C	R	0.0565838	0	0	1	1
ENSSSCG00000008849	ENSSSCG00000008849	-	8:44654534-44655304	C	R	0.984264	0	0	1	1
ENSSSCG00000008891	ENSSSCG00000008891	-	8:55506935-55661305	C	R	0.0415634	0	0	1	1
ENSSSCG00000008923	ENSSSCG00000008923	STAP1	8:69756946-69789077	C	R	0.126675	0	0	1	1
ENSSSCG00000008927	ENSSSCG00000008927	TMPRSS11A	8:70060373-70093017	C	R	0.0875045	0	0	1	1
ENSSSCG00000008995	ENSSSCG00000008995	LRAT	8:78710097-78717666	C	R	0.0197861	0	0	1	1
ENSSSCG00000009022	ENSSSCG00000009022	MAB21L2	8:82960847-83472949	C	R	0.215763	0	0	1	1
ENSSSCG00000009105	ENSSSCG00000009105	-	8:111544065-111549428	C	R	0.282336	0	0	1	1
ENSSSCG00000009110	ENSSSCG00000009110	-	8:112388714-112390175	C	R	0.486373	0	0	1	1
ENSSSCG00000009131	ENSSSCG00000009131	PITX2	8:119920837-119926111	C	R	0.0217781	0	0	1	1
ENSSSCG00000009163	ENSSSCG00000009163	-	8:126911849-127103440	C	R	0.419789	0	0	1	1
ENSSSCG00000009262	ENSSSCG00000009262	CSN1S1	8:148201996-148222501	C	R	0.0534445	0	0	1	1
ENSSSCG00000009380	ENSSSCG00000009380	NEK5	11:16128791-16201490	C	R	0.101625	0	0	1	1
ENSSSCG00000009486	ENSSSCG00000009486	SLITRK6	11:62018182-62020711	C	R	0.0202204	0	0	1	1
ENSSSCG00000009500	ENSSSCG00000009500	CLDN10	11:71983267-72006790	C	R	0.10801	0	0	1	1
ENSSSCG00000009543	ENSSSCG00000009543	-	11:83428705-83584606	C	R	0.0534507	0	0	1	1
ENSSSCG00000009562	ENSSSCG00000009562	GRK1	11:86527108-86536612	C	R	0.0318482	0	0	1	1
ENSSSCG00000009566	ENSSSCG00000009566	-	11:86765362-86768956	C	R	0.186771	0	0	1	1
ENSSSCG00000009753	ENSSSCG00000009753	-	14:27968616-28290323	C	R	0.0695466	0	0	1	1
ENSSSCG00000009809	ENSSSCG00000009809	MORN3	14:32796947-32811643	C	R	0.0470216	0	0	1	1
ENSSSCG00000009855	ENSSSCG00000009855	KSR2	14:37050357-37312239	C	R	0.0330977	0	0	1	1
ENSSSCG00000009856	ENSSSCG00000009856	NOS1	14:37428595-37515630	C	R	0.00638296	0	0	1	1
ENSSSCG00000009873	ENSSSCG00000009873	DTX1	14:41019598-41091829	C	R	0.0171301	0	0	1	1
ENSSSCG00000009875	ENSSSCG00000009875	CFAP73	14:41102230-41123177	C	R	0.0323172	0	0	1	1
ENSSSCG00000009941	ENSSSCG00000009941	SVOP	14:44391167-44467063	C	R	0.0318692	0	0	1	1
ENSSSCG00000009958	ENSSSCG00000009958	SEZ6L	14:46801322-46881884	C	R	0.00736522	0	0	1	1
ENSSSCG00000009965	ENSSSCG00000009965	CRYBA4	14:47093328-47098866	C	R	0.186203	0	0	1	1
ENSSSCG00000009990	ENSSSCG00000009990	CABP7	14:49781886-49791369	C	R	0.108822	0	0	1	1
ENSSSCG00000010014	ENSSSCG00000010014	C5orf52	14:50655576-50661157	C	R	0.316531	0	0	1	1
ENSSSCG00000010093	ENSSSCG00000010093	SERPIND1	14:53839173-53940787	C	R	0.0723478	0	0	1	1
ENSSSCG00000010152	ENSSSCG00000010152	GNG4	14:59855557-59856037	C	R	2.13496	0	0	1	1
ENSSSCG00000010285	ENSSSCG00000010285	-	14:81147618-81192369	C	R	0.252463	0	0	1	1
ENSSSCG00000010386	ENSSSCG00000010386	-	14:97445074-97533703	C	R	0.435056	0	0	1	1
ENSSSCG00000010392	ENSSSCG00000010392	CHAT	14:98025087-98075314	C	R	0.0470618	0	0	1	1
ENSSSCG00000010443	ENSSSCG00000010443	-	14:109689893-109694219	C	R	0.223147	0	0	1	1
ENSSSCG00000010538	ENSSSCG00000010538	NKX2-3	14:120166269-120169121	C	R	0.120042	0	0	1	1
ENSSSCG00000010595	ENSSSCG00000010595	INA	14:124168526-124181132	C	R	0.0433778	0	0	1	1
ENSSSCG00000010656	ENSSSCG00000010656	CCDC172	14:137796900-137846673	C	R	0.0752089	0	0	1	1
ENSSSCG00000010691	ENSSSCG00000010691	PLPP4	14:141831968-141983156	C	R	0.0478994	0	0	1	1
ENSSSCG00000010701	ENSSSCG00000010701	BTBD16	14:143144543-143200589	C	R	0.0351382	0	0	1	1
ENSSSCG00000010792	ENSSSCG00000010792	PRAP1	14:153794852-153798758	C	R	0.11266	0	0	1	1
ENSSSCG00000010873	ENSSSCG00000010873	C1orf100	10:19619099-19631068	C	R	1.00949	0	0	1	1
ENSSSCG00000011143	ENSSSCG00000011143	-	10:71543470-71659364	C	R	0.158245	0	0	1	1
ENSSSCG00000011380	ENSSSCG00000011380	C3orf84	13:35011822-35022850	C	R	0.123714	0	0	1	1
ENSSSCG00000011590	ENSSSCG00000011590	RHO	13:76135866-76140946	C	R	0.051021	0	0	1	1
ENSSSCG00000011606	ENSSSCG00000011606	WNT7A	13:77997529-78059777	C	R	0.111151	0	0	1	1
ENSSSCG00000011663	ENSSSCG00000011663	RBP2	13:87988025-88013150	C	R	0.0977959	0	0	1	1
ENSSSCG00000011668	ENSSSCG00000011668	TRIM42	13:89381754-89407394	C	R	0.0239286	0	0	1	1
ENSSSCG00000011724	ENSSSCG00000011724	-	13:103911531-103927307	C	R	0.0227651	0	0	1	1
ENSSSCG00000011734	ENSSSCG00000011734	ARL14	13:108688053-108688632	C	R	0.138114	0	0	1	1
ENSSSCG00000011754	ENSSSCG00000011754	GHSR	13:119917067-119917937	C	R	0.0714381	0	0	1	1
ENSSSCG00000011761	ENSSSCG00000011761	-	13:126138398-126167475	C	R	0.162552	0	0	1	1
ENSSSCG00000011875	ENSSSCG00000011875	PARP15	13:147507154-147531686	C	R	0.02999	0	0	1	1
ENSSSCG00000012201	ENSSSCG00000012201	CXorf21	X:28636277-28651066	C	R	0.178068	0	0	1	1
ENSSSCG00000012268	ENSSSCG00000012268	RGN	X:46562643-46586729	C	R	0.114241	0	0	1	1
ENSSSCG00000012404	ENSSSCG00000012404	CH242-94E16.3	X:65082544-65086179	C	R	0.0335119	0	0	1	1
ENSSSCG00000012493	ENSSSCG00000012493	TAF7L	X:90962645-90983450	C	R	0.0442106	0	0	1	1
ENSSSCG00000012549	ENSSSCG00000012549	-	X:101383190-101469604	C	R	0.052658	0	0	1	1
ENSSSCG00000012553	ENSSSCG00000012553	RIPPLY1	X:101723131-101726468	C	R	0.0455442	0	0	1	1
ENSSSCG00000012562	ENSSSCG00000012562	NCBP2L	X:102698027-102699176	C	R	0.203084	0	0	1	1
ENSSSCG00000012582	ENSSSCG00000012582	KCNE5	X:105356187-105452669	C	R	0.260693	0	0	1	1
ENSSSCG00000012584	ENSSSCG00000012584	CAPN6	X:105673314-105702685	C	R	0.01341	0	0	1	1
ENSSSCG00000012606	ENSSSCG00000012606	ATP1B4	X:112773815-112794614	C	R	0.0121796	0	0	1	1
ENSSSCG00000012661	ENSSSCG00000012661	GPR119	X:122640655-122641843	C	R	0.0489657	0	0	1	1
ENSSSCG00000012709	ENSSSCG00000012709	CH242-204G11.1	X:129435157-129436625	C	R	0.0349007	0	0	1	1
ENSSSCG00000012717	ENSSSCG00000012717	CH242-176I15.3	X:131560794-131565559	C	R	0.168406	0	0	1	1
ENSSSCG00000012827	ENSSSCG00000012827	-	X:143410086-143411034	C	R	0.0656751	0	0	1	1
ENSSSCG00000012883	ENSSSCG00000012883	GAL	2:2931346-2937425	C	R	0.139282	0	0	1	1
ENSSSCG00000012901	ENSSSCG00000012901	-	2:3634980-3637655	C	R	0.0649985	0	0	1	1
ENSSSCG00000012970	ENSSSCG00000012970	CTSW	2:5544492-5554197	C	R	0.0458092	0	0	1	1
ENSSSCG00000012986	ENSSSCG00000012986	-	2:5881655-5884689	C	R	0.0679954	0	0	1	1
ENSSSCG00000012993	ENSSSCG00000012993	SLC25A45	2:5984014-5990284	C	R	0.194968	0	0	1	1
ENSSSCG00000013024	ENSSSCG00000013024	NRXN2	2:6587431-6684684	C	R	0.00822293	0	0	1	1
ENSSSCG00000013195	ENSSSCG00000013195	-	2:13749674-13750607	C	R	0.0671063	0	0	1	1
ENSSSCG00000013230	ENSSSCG00000013230	FAM180B	2:16204578-16206256	C	R	0.0852542	0	0	1	1
ENSSSCG00000013268	ENSSSCG00000013268	C11orf94	2:17939948-17958740	C	R	0.62614	0	0	1	1
ENSSSCG00000013287	ENSSSCG00000013287	RAG2	2:26712071-26717999	C	R	0.06207	0	0	1	1
ENSSSCG00000013296	ENSSSCG00000013296	SLC1A2	2:28071758-28127367	C	R	0.0292839	0	0	1	1
ENSSSCG00000013338	ENSSSCG00000013338	SLC5A12	2:36165327-36217735	C	R	0.0107563	0	0	1	1
ENSSSCG00000013376	ENSSSCG00000013376	OTOG	2:44517890-44610409	C	R	0.00540159	0	0	1	1
ENSSSCG00000013387	ENSSSCG00000013387	-	2:47469138-47472818	C	R	0.413526	0	0	1	1
ENSSSCG00000013412	ENSSSCG00000013412	-	2:53307742-53308556	C	R	0.175971	0	0	1	1
ENSSSCG00000013503	ENSSSCG00000013503	SHD	2:74990294-74996878	C	R	0.0822429	0	0	1	1
ENSSSCG00000013512	ENSSSCG00000013512	PLIN4	2:74810873-74822994	C	R	0.0309411	0	0	1	1
ENSSSCG00000013527	ENSSSCG00000013527	CATSPERD	2:73729865-73787647	C	R	0.0430322	0	0	1	1
ENSSSCG00000013577	ENSSSCG00000013577	FCER2	2:71990754-72000847	C	R	0.0581108	0	0	1	1
ENSSSCG00000013578	ENSSSCG00000013578	CLEC4G	2:71967717-71970832	C	R	0.07377	0	0	1	1
ENSSSCG00000013580	ENSSSCG00000013580	PCP2	2:71911699-71915174	C	R	0.404954	0	0	1	1
ENSSSCG00000013617	ENSSSCG00000013617	ELAVL3	2:70470389-70487166	C	R	0.0338734	0	0	1	1
ENSSSCG00000013671	ENSSSCG00000013671	ZNF846	2:68869791-68902530	C	R	0.0938485	0	0	1	1
ENSSSCG00000013710	ENSSSCG00000013710	-	2:67432029-67433005	C	R	0.0845259	0	0	1	1
ENSSSCG00000013759	ENSSSCG00000013759	NANOS3	2:65549166-65552072	C	R	0.159479	0	0	1	1
ENSSSCG00000013976	ENSSSCG00000013976	-	2:55147427-55154564	C	R	0.0672002	0	0	1	1
ENSSSCG00000014092	ENSSSCG00000014092	S100Z	2:87384289-87386895	C	R	0.249932	0	0	1	1
ENSSSCG00000014102	ENSSSCG00000014102	-	GL894965.2:39961-41191	C	R	2.02931	0	0	1	1
ENSSSCG00000014124	ENSSSCG00000014124	ANKRD34B	2:91004485-91006027	C	R	0.0344476	0	0	1	1
ENSSSCG00000014290	ENSSSCG00000014290	LEAP2	2:140662961-140664340	C	R	0.155705	0	0	1	1
ENSSSCG00000014408	ENSSSCG00000014408	PLAC8L1	2:153957935-153981676	C	R	0.223147	0	0	1	1
ENSSSCG00000014438	ENSSSCG00000014438	PDE6A	2:157742439-157800107	C	R	0.0191888	0	0	1	1
ENSSSCG00000014630	ENSSSCG00000014630	CNGA4	9:4133047-4138439	C	R	0.0312027	0	0	1	1
ENSSSCG00000014781	ENSSSCG00000014781	-	9:6547317-6548268	C	R	0.0653962	0	0	1	1
ENSSSCG00000014795	ENSSSCG00000014795	ART1	9:7194184-7198800	C	R	0.0421705	0	0	1	1
ENSSSCG00000014796	ENSSSCG00000014796	CHRNA10	9:7189920-7193199	C	R	0.0811171	0	0	1	1
ENSSSCG00000014843	ENSSSCG00000014843	CHRDL2	9:10070247-10088542	C	R	0.320118	0	0	1	1
ENSSSCG00000014929	ENSSSCG00000014929	UBTFL1	9:25606517-25607714	C	R	0.0510775	0	0	1	1
ENSSSCG00000014964	ENSSSCG00000014964	-	9:30847304-30848825	C	R	0.0342752	0	0	1	1
ENSSSCG00000015078	ENSSSCG00000015078	PTMAP	9:49671364-49738850	C	R	0.144713	0	0	1	1
ENSSSCG00000015081	ENSSSCG00000015081	-	9:49858122-49883182	C	R	0.0307959	0	0	1	1
ENSSSCG00000015084	ENSSSCG00000015084	-	9:50245035-50248929	C	R	11.243	0	0	1	1
ENSSSCG00000015101	ENSSSCG00000015101	FOXR1	9:51244075-51255103	C	R	0.11595	0	0	1	1
ENSSSCG00000015239	ENSSSCG00000015239	BARX2	9:62607365-62620602	C	R	0.113585	0	0	1	1
ENSSSCG00000015279	ENSSSCG00000015279	GOLT1A	9:71175790-71179145	C	R	0.550471	0	0	1	1
ENSSSCG00000015308	ENSSSCG00000015308	-	9:77278115-77865575	C	R	0.0849067	0	0	1	1
ENSSSCG00000015316	ENSSSCG00000015316	-	9:79173390-79197702	C	R	0.095549	0	0	1	1
ENSSSCG00000015368	ENSSSCG00000015368	HDAC9	9:96806465-96960969	C	R	51.5087	0	0	1	1
ENSSSCG00000015437	ENSSSCG00000015437	-	9:117537645-117576054	C	R	0.475478	0	0	1	1
ENSSSCG00000015442	ENSSSCG00000015442	GPR22	9:117964301-117965809	C	R	0.0448823	0	0	1	1
ENSSSCG00000015508	ENSSSCG00000015508	TNR	9:129116484-129195411	C	R	0.0116641	0	0	1	1
ENSSSCG00000015515	ENSSSCG00000015515	BRINP2	9:130733848-130820053	C	R	0.0167263	0	0	1	1
ENSSSCG00000015546	ENSSSCG00000015546	TEDDM1	9:135976025-135976931	C	R	0.135104	0	0	1	1
ENSSSCG00000015551	ENSSSCG00000015551	RGS8	9:136230945-136256626	C	R	0.0810039	0	0	1	1
ENSSSCG00000015591	ENSSSCG00000015591	SPATA45	9:143522912-143523945	C	R	0.661351	0	0	1	1
ENSSSCG00000015610	ENSSSCG00000015610	-	9:145856464-146050030	C	R	0.0311157	0	0	1	1
ENSSSCG00000015620	ENSSSCG00000015620	-	9:147054500-147055250	C	R	0.0933047	0	0	1	1
ENSSSCG00000015640	ENSSSCG00000015640	-	9:73081672-73360178	C	R	1.46834	0	0	1	1
ENSSSCG00000015673	ENSSSCG00000015673	KYNU	15:9609577-9821863	C	R	0.0175044	0	0	1	1
ENSSSCG00000015687	ENSSSCG00000015687	-	15:17511143-17513123	C	R	0.0353049	0	0	1	1
ENSSSCG00000015691	ENSSSCG00000015691	-	15:18441730-18456507	C	R	0.0645091	0	0	1	1
ENSSSCG00000015696	ENSSSCG00000015696	MAP3K19	15:19383307-19421648	C	R	0.0114758	0	0	1	1
ENSSSCG00000015724	ENSSSCG00000015724	-	15:29401198-29403883	C	R	0.243954	0	0	1	1
ENSSSCG00000015726	ENSSSCG00000015726	CNTNAP5	15:31248002-31803163	C	R	0.0399071	0	0	1	1
ENSSSCG00000015807	ENSSSCG00000015807	ADAM32	15:54483936-54582749	C	R	0.0246567	0	0	1	1
ENSSSCG00000015821	ENSSSCG00000015821	ADRB3	15:55482167-55484072	C	R	0.0527596	0	0	1	1
ENSSSCG00000015830	ENSSSCG00000015830	UNC5D	15:57373095-57561665	C	R	0.0198161	0	0	1	1
ENSSSCG00000015863	ENSSSCG00000015863	GPR17	15:66435455-66453016	C	R	0.0677061	0	0	1	1
ENSSSCG00000015910	ENSSSCG00000015910	-	15:81179593-81187165	C	R	0.0389214	0	0	1	1
ENSSSCG00000015914	ENSSSCG00000015914	SCN7A	15:81528776-81569418	C	R	0.0455863	0	0	1	1
ENSSSCG00000015966	ENSSSCG00000015966	-	15:89545817-89547139	C	R	0.337001	0	0	1	1
ENSSSCG00000016047	ENSSSCG00000016047	MSTN	15:105734306-105739335	C	R	0.0463144	0	0	1	1
ENSSSCG00000016064	ENSSSCG00000016064	TMEFF2	15:108192363-108396912	C	R	0.0736497	0	0	1	1
ENSSSCG00000016133	ENSSSCG00000016133	MDH1B	15:121602761-121617634	C	R	0.0380542	0	0	1	1
ENSSSCG00000016157	ENSSSCG00000016157	MYL1	15:124861889-124886860	C	R	0.0653059	0	0	1	1
ENSSSCG00000016159	ENSSSCG00000016159	-	15:125183126-125279114	C	R	0.00926378	0	0	1	1
ENSSSCG00000016168	ENSSSCG00000016168	VWC2L	15:129321536-129345591	C	R	0.145711	0	0	1	1
ENSSSCG00000016297	ENSSSCG00000016297	-	15:147510304-147512937	C	R	0.0432352	0	0	1	1
ENSSSCG00000016319	ENSSSCG00000016319	-	15:150464859-150466906	C	R	0.0575711	0	0	1	1
ENSSSCG00000016332	ENSSSCG00000016332	-	15:151861196-151883755	C	R	0.0452768	0	0	1	1
ENSSSCG00000016365	ENSSSCG00000016365	ANKMY1	15:154473742-154507383	C	R	0.035457	0	0	1	1
ENSSSCG00000016398	ENSSSCG00000016398	-	GL893074.1:10142-65746	C	R	0.00761631	0	0	1	1
ENSSSCG00000016416	ENSSSCG00000016416	SHH	18:2664793-2673751	C	R	0.120386	0	0	1	1
ENSSSCG00000016433	ENSSSCG00000016433	-	18:5784459-6014120	C	R	0.0692182	0	0	1	1
ENSSSCG00000016439	ENSSSCG00000016439	-	18:6315684-6318677	C	R	4.89371	0	0	1	1
ENSSSCG00000016469	ENSSSCG00000016469	TRPV6	18:7636964-7652271	C	R	0.0231183	0	0	1	1
ENSSSCG00000016472	ENSSSCG00000016472	KEL	18:7555044-7574796	C	R	0.041824	0	0	1	1
ENSSSCG00000016489	ENSSSCG00000016489	WEE2	18:8463647-8488381	C	R	0.0250904	0	0	1	1
ENSSSCG00000016503	ENSSSCG00000016503	-	JH118453.1:47538-128110	C	R	0.0591943	0	0	1	1
ENSSSCG00000016562	ENSSSCG00000016562	-	18:19683411-19692250	C	R	0.0910877	0	0	1	1
ENSSSCG00000016571	ENSSSCG00000016571	-	18:20642465-20732596	C	R	0.999862	0	0	1	1
ENSSSCG00000016595	ENSSSCG00000016595	-	18:22101181-22101703	C	R	0.160787	0	0	1	1
ENSSSCG00000016662	ENSSSCG00000016662	TBX20	18:42467103-42508140	C	R	0.083578	0	0	1	1
ENSSSCG00000016679	ENSSSCG00000016679	-	18:46810847-46814429	C	R	0.0701645	0	0	1	1
ENSSSCG00000016728	ENSSSCG00000016728	IGFBP1	18:54861844-54866804	C	R	0.0721182	0	0	1	1
ENSSSCG00000016731	ENSSSCG00000016731	-	18:55190837-55192844	C	R	0.164313	0	0	1	1
ENSSSCG00000016752	ENSSSCG00000016752	MYL7	18:55920351-55922606	C	R	0.0949569	0	0	1	1
ENSSSCG00000016759	ENSSSCG00000016759	-	18:56334346-56364128	C	R	0.0651881	0	0	1	1
ENSSSCG00000016799	ENSSSCG00000016799	CDH12	16:10811702-10941626	C	R	0.0284716	0	0	1	1
ENSSSCG00000016837	ENSSSCG00000016837	-	16:22523648-22574196	C	R	0.292663	0	0	1	1
ENSSSCG00000016869	ENSSSCG00000016869	-	16:29334757-29336279	C	R	0.16599	0	0	1	1
ENSSSCG00000016997	ENSSSCG00000016997	FGF18	16:56921613-56956559	C	R	0.0381006	0	0	1	1
ENSSSCG00000017003	ENSSSCG00000017003	KCNIP1	16:57544456-57558818	C	R	0.111962	0	0	1	1
ENSSSCG00000017078	ENSSSCG00000017078	GLRA1	16:77356771-77407109	C	R	0.0410977	0	0	1	1
ENSSSCG00000017120	ENSSSCG00000017120	SLC6A19	16:85952484-85969528	C	R	0.0141196	0	0	1	1
ENSSSCG00000017122	ENSSSCG00000017122	CH242-128B1.2	16:86160231-86165995	C	R	0.0529604	0	0	1	1
ENSSSCG00000017135	ENSSSCG00000017135	ZNF750	12:287865-410910	C	R	0.0214179	0	0	1	1
ENSSSCG00000017166	ENSSSCG00000017166	-	12:3353930-3396829	C	R	0.0321139	0	0	1	1
ENSSSCG00000017170	ENSSSCG00000017170	-	12:4373989-4420540	C	R	0.014286	0	0	1	1
ENSSSCG00000017256	ENSSSCG00000017256	-	12:11806255-11850359	C	R	0.0131358	0	0	1	1
ENSSSCG00000017282	ENSSSCG00000017282	SCN4A	12:15008605-15037441	C	R	0.0325994	0	0	1	1
ENSSSCG00000017433	ENSSSCG00000017433	KRT14	12:21339398-21343741	C	R	0.0361466	0	0	1	1
ENSSSCG00000017517	ENSSSCG00000017517	TBX21	12:23867190-23879666	C	R	0.0551315	0	0	1	1
ENSSSCG00000017589	ENSSSCG00000017589	DLX3	12:26192897-26198129	C	R	0.0178599	0	0	1	1
ENSSSCG00000017594	ENSSSCG00000017594	-	12:28030804-28059896	C	R	0.0280692	0	0	1	1
ENSSSCG00000017618	ENSSSCG00000017618	-	12:33968019-33968929	C	R	0.114389	0	0	1	1
ENSSSCG00000017692	ENSSSCG00000017692	LHX1	12:40068031-40074500	C	R	0.0184662	0	0	1	1
ENSSSCG00000017720	ENSSSCG00000017720	CCL1	12:42467617-42471014	C	R	0.147335	0	0	1	1
ENSSSCG00000017798	ENSSSCG00000017798	TMIGD1	12:48510032-48519510	C	R	0.145953	0	0	1	1
ENSSSCG00000017863	ENSSSCG00000017863	TRPV1	12:51536959-51560820	C	R	0.0206267	0	0	1	1
ENSSSCG00000017945	ENSSSCG00000017945	TMEM95	12:54920060-54921464	C	R	0.155769	0	0	1	1
ENSSSCG00000017998	ENSSSCG00000017998	GLP2R	12:57438489-57493322	C	R	0.0647682	0	0	1	1
ENSSSCG00000018072	ENSSSCG00000018072	-	MT:6271-6346	C	R	2797.83	0	0	1	1
ENSSSCG00000018378	ENSSSCG00000018378	snoU13	15:59535638-59535742	C	R	173.985	0	0	1	1
ENSSSCG00000018672	ENSSSCG00000018672	U5	1:180909302-180909419	C	R	51.5358	0	0	1	1
ENSSSCG00000019682	ENSSSCG00000019682	7SK	14:115768791-115812890	C	R	0.85564	0	0	1	1
ENSSSCG00000019933	ENSSSCG00000019933	7SK	1:103126994-103127311	C	R	0.523895	0	0	1	1
ENSSSCG00000020578	ENSSSCG00000020578	SCARNA16	12:4273848-4274036	C	R	7.80914	0	0	1	1
ENSSSCG00000020687	ENSSSCG00000020687	-	13:3046852-3049138	C	R	0.133515	0	0	1	1
ENSSSCG00000020824	ENSSSCG00000020824	-	16:22405998-22418649	C	R	0.102989	0	0	1	1
ENSSSCG00000020851	ENSSSCG00000020851	-	GL892520.2:75703-101391	C	R	0.0203855	0	0	1	1
ENSSSCG00000020897	ENSSSCG00000020897	-	15:145844117-145845326	C	R	0.0463371	0	0	1	1
ENSSSCG00000020946	ENSSSCG00000020946	-	GL894726.2:10467-14828	C	R	0.131627	0	0	1	1
ENSSSCG00000020971	ENSSSCG00000020971	-	7:23174805-23175198	C	R	0.231682	0	0	1	1
ENSSSCG00000020985	ENSSSCG00000020985	-	10:29434434-29435211	C	R	0.0924414	0	0	1	1
ENSSSCG00000020994	ENSSSCG00000020994	-	6:100930290-100933117	C	R	0.166706	0	0	1	1
ENSSSCG00000020996	ENSSSCG00000020996	-	15:152250627-152256862	C	R	0.272678	0	0	1	1
ENSSSCG00000021093	ENSSSCG00000021093	-	10:57355456-57438800	C	R	0.0381516	0	0	1	1
ENSSSCG00000021193	ENSSSCG00000021193	AQP2	5:16087480-16096029	C	R	0.0228474	0	0	1	1
ENSSSCG00000021227	ENSSSCG00000021227	HGD	JH118974.1:198331-247159	C	R	0.0295715	0	0	1	1
ENSSSCG00000021243	ENSSSCG00000021243	-	GL892719.2:11303-42956	C	R	0.0206637	0	0	1	1
ENSSSCG00000021330	ENSSSCG00000021330	-	GL895526.2:442-1236	C	R	0.197969	0	0	1	1
ENSSSCG00000021349	ENSSSCG00000021349	-	15:119799502-119800854	C	R	0.203084	0	0	1	1
ENSSSCG00000021426	ENSSSCG00000021426	-	2:145866783-145879056	C	R	0.0710277	0	0	1	1
ENSSSCG00000021509	ENSSSCG00000021509	GJA4	GL896498.1:13477-14746	C	R	0.0757584	0	0	1	1
ENSSSCG00000021538	ENSSSCG00000021538	-	GL894199.2:39671-46709	C	R	0.0356523	0	0	1	1
ENSSSCG00000021559	ENSSSCG00000021559	-	8:46125729-46127733	C	R	0.0431609	0	0	1	1
ENSSSCG00000021583	ENSSSCG00000021583	-	JH118908.1:63573-66574	C	R	0.0378199	0	0	1	1
ENSSSCG00000021584	ENSSSCG00000021584	CDK5R2	15:133925848-133927094	C	R	0.0607514	0	0	1	1
ENSSSCG00000021602	ENSSSCG00000021602	TTC36	9:50870482-50875440	C	R	0.0972283	0	0	1	1
ENSSSCG00000021612	ENSSSCG00000021612	-	GL894114.2:44448-138629	C	R	0.0488914	0	0	1	1
ENSSSCG00000021627	ENSSSCG00000021627	SMIM5	12:5703917-5704513	C	R	2.89928	0	0	1	1
ENSSSCG00000021652	ENSSSCG00000021652	-	18:29833814-29840190	C	R	0.0355149	0	0	1	1
ENSSSCG00000021703	ENSSSCG00000021703	-	GL896460.1:7263-10639	C	R	1.3507	0	0	1	1
ENSSSCG00000021713	ENSSSCG00000021713	-	GL892341.1:10858-20204	C	R	0.0901707	0	0	1	1
ENSSSCG00000021722	ENSSSCG00000021722	-	7:49962811-49964308	C	R	0.446685	0	0	1	1
ENSSSCG00000021733	ENSSSCG00000021733	-	1:23765232-23938784	C	R	2.46291	0	0	1	1
ENSSSCG00000021770	ENSSSCG00000021770	ZNF19	6:13997592-14014047	C	R	0.0485029	0	0	1	1
ENSSSCG00000021831	ENSSSCG00000021831	-	GL894196.2:3334-19753	C	R	0.118636	0	0	1	1
ENSSSCG00000021842	ENSSSCG00000021842	-	GL893137.2:26351-40645	C	R	0.0947556	0	0	1	1
ENSSSCG00000021847	ENSSSCG00000021847	SAA4	2:44051184-44059116	C	R	0.313459	0	0	1	1
ENSSSCG00000021956	ENSSSCG00000021956	LY75	15:73975797-74019900	C	R	0.0110856	0	0	1	1
ENSSSCG00000021995	ENSSSCG00000021995	ATOH7	14:77411093-77411561	C	R	0.199071	0	0	1	1
ENSSSCG00000022012	ENSSSCG00000022012	GARNL3	GL894976.1:30716-93804	C	R	0.0180195	0	0	1	1
ENSSSCG00000022056	ENSSSCG00000022056	GPR37L1	10:28707698-28712048	C	R	0.0497193	0	0	1	1
ENSSSCG00000022083	ENSSSCG00000022083	-	5:89280528-89424702	C	R	0.0234949	0	0	1	1
ENSSSCG00000022096	ENSSSCG00000022096	-	3:52014455-52015651	C	R	0.04697	0	0	1	1
ENSSSCG00000022209	ENSSSCG00000022209	ITGB1BP2	GL896552.1:1546-3736	C	R	0.0919213	0	0	1	1
ENSSSCG00000022264	ENSSSCG00000022264	-	9:116601214-116608038	C	R	0.270218	0	0	1	1
ENSSSCG00000022355	ENSSSCG00000022355	CD37	GL896285.1:578-4700	C	R	0.0421321	0	0	1	1
ENSSSCG00000022381	ENSSSCG00000022381	-	8:82785109-82809240	C	R	0.142376	0	0	1	1
ENSSSCG00000022442	ENSSSCG00000022442	-	6:43902893-43910471	C	R	0.139197	0	0	1	1
ENSSSCG00000022444	ENSSSCG00000022444	-	GL892332.2:259797-263073	C	R	2.04644	0	0	1	1
ENSSSCG00000022488	ENSSSCG00000022488	-	JH118703.1:65179-71019	C	R	0.948596	0	0	1	1
ENSSSCG00000022493	ENSSSCG00000022493	-	3:45947042-45962952	C	R	0.012999	0	0	1	1
ENSSSCG00000022535	ENSSSCG00000022535	-	JH118861.1:116641-118358	C	R	0.0480488	0	0	1	1
ENSSSCG00000022557	ENSSSCG00000022557	SUN3	GL892265.1:1460-19417	C	R	0.130852	0	0	1	1
ENSSSCG00000022562	ENSSSCG00000022562	-	8:4833397-4975178	C	R	0.422124	0	0	1	1
ENSSSCG00000022606	ENSSSCG00000022606	-	1:146847998-146850972	C	R	1.24133	0	0	1	1
ENSSSCG00000022631	ENSSSCG00000022631	-	4:120122173-120122984	C	R	5.16543	0	0	1	1
ENSSSCG00000022644	ENSSSCG00000022644	HIST2H2BF	4:108797101-108798285	C	R	0.247621	0	0	1	1
ENSSSCG00000022657	ENSSSCG00000022657	-	5:18107465-18114211	C	R	0.0219772	0	0	1	1
ENSSSCG00000022856	ENSSSCG00000022856	-	10:33956012-34047313	C	R	0.0406254	0	0	1	1
ENSSSCG00000022872	ENSSSCG00000022872	-	5:77739132-77739435	C	R	1.49382	0	0	1	1
ENSSSCG00000022891	ENSSSCG00000022891	TMEM8C	1:307075964-307085463	C	R	0.109631	0	0	1	1
ENSSSCG00000022909	ENSSSCG00000022909	-	GL893398.2:63915-68284	C	R	0.182739	0	0	1	1
ENSSSCG00000022941	ENSSSCG00000022941	-	JH118526.1:72017-100003	C	R	0.0124171	0	0	1	1
ENSSSCG00000022978	ENSSSCG00000022978	-	5:24173784-24174690	C	R	0.139692	0	0	1	1
ENSSSCG00000023019	ENSSSCG00000023019	-	6:153608551-153621836	C	R	0.0581138	0	0	1	1
ENSSSCG00000023054	ENSSSCG00000023054	-	17:10806298-10928870	C	R	0.529675	0	0	1	1
ENSSSCG00000023084	ENSSSCG00000023084	-	13:73576874-73673698	C	R	0.0612783	0	0	1	1
ENSSSCG00000023138	ENSSSCG00000023138	-	GL896190.1:974-4322	C	R	0.685092	0	0	1	1
ENSSSCG00000023152	ENSSSCG00000023152	-	X:53415577-53416953	C	R	0.0425983	0	0	1	1
ENSSSCG00000023186	ENSSSCG00000023186	CA4	12:39632791-39642292	C	R	0.0492466	0	0	1	1
ENSSSCG00000023286	ENSSSCG00000023286	-	12:54848401-54851912	C	R	0.171839	0	0	1	1
ENSSSCG00000023320	ENSSSCG00000023320	-	GL896194.1:4942-33682	C	R	0.145132	0	0	1	1
ENSSSCG00000023345	ENSSSCG00000023345	-	GL895853.2:4844-10600	C	R	4.27454	0	0	1	1
ENSSSCG00000023347	ENSSSCG00000023347	-	15:145896311-145897520	C	R	0.0478994	0	0	1	1
ENSSSCG00000023386	ENSSSCG00000023386	-	GL895271.1:18665-38160	C	R	0.0474039	0	0	1	1
ENSSSCG00000023414	ENSSSCG00000023414	-	9:82247899-82252730	C	R	0.0312674	0	0	1	1
ENSSSCG00000023422	ENSSSCG00000023422	-	JH118804.1:110348-123685	C	R	0.0832822	0	0	1	1
ENSSSCG00000023519	ENSSSCG00000023519	RNASE13	GL896236.1:35165-35627	C	R	0.204439	0	0	1	1
ENSSSCG00000023540	ENSSSCG00000023540	-	18:20889760-20892010	C	R	0.148528	0	0	1	1
ENSSSCG00000023554	ENSSSCG00000023554	-	GL896525.2:16969-17858	C	R	0.486987	0	0	1	1
ENSSSCG00000023713	ENSSSCG00000023713	-	15:120723006-120727611	C	R	0.423072	0	0	1	1
ENSSSCG00000023746	ENSSSCG00000023746	-	15:12471867-12500890	C	R	0.0582243	0	0	1	1
ENSSSCG00000023786	ENSSSCG00000023786	-	GL894566.1:5843-22662	C	R	0.0465417	0	0	1	1
ENSSSCG00000023812	ENSSSCG00000023812	-	3:62982975-62987150	C	R	4.79159	0	0	1	1
ENSSSCG00000023842	ENSSSCG00000023842	TRAT1	13:159759026-159796242	C	R	0.027361	0	0	1	1
ENSSSCG00000023852	ENSSSCG00000023852	CCL17	6:17342469-17345459	C	R	0.176157	0	0	1	1
ENSSSCG00000023904	ENSSSCG00000023904	CFAP57	6:155424280-155485848	C	R	0.0131658	0	0	1	1
ENSSSCG00000023967	ENSSSCG00000023967	-	13:60130681-60132287	C	R	0.824153	0	0	1	1
ENSSSCG00000023987	ENSSSCG00000023987	-	2:9944380-9953117	C	R	0.0484461	0	0	1	1
ENSSSCG00000024050	ENSSSCG00000024050	-	GL893597.1:6926-15515	C	R	0.101512	0	0	1	1
ENSSSCG00000024063	ENSSSCG00000024063	-	JH118758.1:81020-85733	C	R	0.872459	0	0	1	1
ENSSSCG00000024116	ENSSSCG00000024116	HIST2H2BE	4:108816814-108818199	C	R	0.0405063	0	0	1	1
ENSSSCG00000024130	ENSSSCG00000024130	CU459197.3	4:37526004-37533190	C	R	0.104036	0	0	1	1
ENSSSCG00000024231	ENSSSCG00000024231	-	JH118734.1:32050-41159	C	R	0.0577152	0	0	1	1
ENSSSCG00000024255	ENSSSCG00000024255	-	7:104608350-104625059	C	R	0.0682971	0	0	1	1
ENSSSCG00000024425	ENSSSCG00000024425	-	GL894911.2:16171-17877	C	R	0.0651196	0	0	1	1
ENSSSCG00000024541	ENSSSCG00000024541	-	JH118658.1:100626-115642	C	R	0.0874299	0	0	1	1
ENSSSCG00000024545	ENSSSCG00000024545	CHRM1	2:8210975-8225289	C	R	0.0863401	0	0	1	1
ENSSSCG00000024553	ENSSSCG00000024553	-	GL894027.2:75226-79661	C	R	0.247356	0	0	1	1
ENSSSCG00000024568	ENSSSCG00000024568	CH242-80G20.1	6:46102443-46115835	C	R	0.253785	0	0	1	1
ENSSSCG00000024577	ENSSSCG00000024577	-	9:28922156-28924779	C	R	0.039154	0	0	1	1
ENSSSCG00000024619	ENSSSCG00000024619	RD3	9:144748739-144751115	C	R	0.399018	0	0	1	1
ENSSSCG00000024668	ENSSSCG00000024668	KLK1	6:51469506-51475249	C	R	0.304738	0	0	1	1
ENSSSCG00000024757	ENSSSCG00000024757	GIMD1	8:123817617-123827003	C	R	0.109892	0	0	1	1
ENSSSCG00000024766	ENSSSCG00000024766	-	16:19305641-19307591	C	R	0.601298	0	0	1	1
ENSSSCG00000024918	ENSSSCG00000024918	-	7:23089037-23089448	C	R	0.869184	0	0	1	1
ENSSSCG00000024973	ENSSSCG00000024973	GBP5	4:139413790-139425247	C	R	0.0788498	0	0	1	1
ENSSSCG00000025013	ENSSSCG00000025013	RTN1	1:209727827-209941920	C	R	0.0601328	0	0	1	1
ENSSSCG00000025022	ENSSSCG00000025022	FER1L5	GL896308.1:9465-61865	C	R	0.0832727	0	0	1	1
ENSSSCG00000025068	ENSSSCG00000025068	GPR4	GL892491.1:42698-43636	C	R	0.077239	0	0	1	1
ENSSSCG00000025128	ENSSSCG00000025128	CPN2	13:140825943-140827900	C	R	0.0329383	0	0	1	1
ENSSSCG00000025155	ENSSSCG00000025155	U6	1:145508421-145508560	C	R	18.8851	0	0	1	1
ENSSSCG00000025169	ENSSSCG00000025169	-	GL892770.2:271-6166	C	R	0.558126	0	0	1	1
ENSSSCG00000025189	ENSSSCG00000025189	-	X:52068137-52069572	C	R	0.624624	0	0	1	1
ENSSSCG00000025250	ENSSSCG00000025250	DPPA4	13:159270726-159276028	C	R	0.195503	0	0	1	1
ENSSSCG00000025317	ENSSSCG00000025317	-	17:53413636-53417513	C	R	0.042988	0	0	1	1
ENSSSCG00000025413	ENSSSCG00000025413	-	2:8029791-8046000	C	R	0.0315989	0	0	1	1
ENSSSCG00000025434	ENSSSCG00000025434	CGA	1:62244434-62262126	C	R	0.0281823	0	0	1	1
ENSSSCG00000025485	ENSSSCG00000025485	C1orf162	4:119057619-119064131	C	R	0.0424028	0	0	1	1
ENSSSCG00000025489	ENSSSCG00000025489	-	GL894246.2:47740-76238	C	R	0.0491736	0	0	1	1
ENSSSCG00000025556	ENSSSCG00000025556	-	JH118656.1:14788-20231	C	R	0.234071	0	0	1	1
ENSSSCG00000025618	ENSSSCG00000025618	TAP1	7:29274669-29283296	C	R	0.0219492	0	0	1	1
ENSSSCG00000025702	ENSSSCG00000025702	-	GL893775.2:11476-40163	C	R	0.0401744	0	0	1	1
ENSSSCG00000025712	ENSSSCG00000025712	-	7:27917360-27937335	C	R	0.0542735	0	0	1	1
ENSSSCG00000025716	ENSSSCG00000025716	-	JH118761.1:55794-61865	C	R	5.6752	0	0	1	1
ENSSSCG00000025734	ENSSSCG00000025734	-	6:13459456-13461193	C	R	0.200912	0	0	1	1
ENSSSCG00000025737	ENSSSCG00000025737	IQCA1L	18:6387986-6401290	C	R	0.0208785	0	0	1	1
ENSSSCG00000025752	ENSSSCG00000025752	-	GL892911.1:43864-59298	C	R	0.0593863	0	0	1	1
ENSSSCG00000025946	ENSSSCG00000025946	-	17:32258920-32283053	C	R	0.333502	0	0	1	1
ENSSSCG00000025949	ENSSSCG00000025949	-	17:44005976-44020035	C	R	0.150274	0	0	1	1
ENSSSCG00000025960	ENSSSCG00000025960	-	5:24206408-24227685	C	R	0.00898416	0	0	1	1
ENSSSCG00000025963	ENSSSCG00000025963	-	GL893168.1:12511-15736	C	R	0.17054	0	0	1	1
ENSSSCG00000025975	ENSSSCG00000025975	FAM83E	6:49711175-49719812	C	R	0.021403	0	0	1	1
ENSSSCG00000025990	ENSSSCG00000025990	-	14:21411271-21411466	C	R	10.3088	0	0	1	1
ENSSSCG00000026040	ENSSSCG00000026040	-	9:37808179-37813711	C	R	3.7304	0	0	1	1
ENSSSCG00000026047	ENSSSCG00000026047	-	5:3287653-3292540	C	R	0.245259	0	0	1	1
ENSSSCG00000026070	ENSSSCG00000026070	-	12:4491974-4519482	C	R	0.0545817	0	0	1	1
ENSSSCG00000026097	ENSSSCG00000026097	LAMP3	13:130594771-130621312	C	R	0.0355658	0	0	1	1
ENSSSCG00000026259	ENSSSCG00000026259	LINGO4	4:106426998-106428780	C	R	0.0575419	0	0	1	1
ENSSSCG00000026267	ENSSSCG00000026267	Metazoa_SRP	5:63577473-63674469	C	R	0.538575	0	0	1	1
ENSSSCG00000026278	ENSSSCG00000026278	-	10:31248656-31249760	C	R	10.127	0	0	1	1
ENSSSCG00000026289	ENSSSCG00000026289	-	12:54603272-54605177	C	R	0.081387	0	0	1	1
ENSSSCG00000026386	ENSSSCG00000026386	SLC30A2	6:77113410-77120568	C	R	0.0412266	0	0	1	1
ENSSSCG00000026421	ENSSSCG00000026421	-	2:145644302-145652786	C	R	0.158934	0	0	1	1
ENSSSCG00000026440	ENSSSCG00000026440	-	15:111700905-111707266	C	R	0.644175	0	0	1	1
ENSSSCG00000026442	ENSSSCG00000026442	FAM163B	1:307130810-307133462	C	R	0.0239131	0	0	1	1
ENSSSCG00000026501	ENSSSCG00000026501	-	14:65917856-65956260	C	R	0.121666	0	0	1	1
ENSSSCG00000026664	ENSSSCG00000026664	-	JH118985.1:6725-53160	C	R	0.074283	0	0	1	1
ENSSSCG00000026680	ENSSSCG00000026680	-	4:118549775-118550885	C	R	0.106759	0	0	1	1
ENSSSCG00000026766	ENSSSCG00000026766	-	14:58427125-58427585	C	R	0.207753	0	0	1	1
ENSSSCG00000026803	ENSSSCG00000026803	-	8:40026237-40096735	C	R	0.00931	0	0	1	1
ENSSSCG00000026824	ENSSSCG00000026824	-	13:170644339-170645266	C	R	0.0676965	0	0	1	1
ENSSSCG00000026836	ENSSSCG00000026836	-	GL894248.2:12871-15888	C	R	0.315858	0	0	1	1
ENSSSCG00000026852	ENSSSCG00000026852	NPPC	15:146347595-146350879	C	R	0.0783144	0	0	1	1
ENSSSCG00000026886	ENSSSCG00000026886	-	8:79147590-79151780	C	R	0.0239737	0	0	1	1
ENSSSCG00000026941	ENSSSCG00000026941	-	JH118783.1:38148-38650	C	R	0.167117	0	0	1	1
ENSSSCG00000027142	ENSSSCG00000027142	-	6:77700337-77709618	C	R	0.0548729	0	0	1	1
ENSSSCG00000027152	ENSSSCG00000027152	-	JH118982.1:3872-8367	C	R	0.048605	0	0	1	1
ENSSSCG00000027216	ENSSSCG00000027216	-	3:49387311-49403729	C	R	0.668348	0	0	1	1
ENSSSCG00000027420	ENSSSCG00000027420	KCNJ10	4:98442717-98443857	C	R	0.0518542	0	0	1	1
ENSSSCG00000027464	ENSSSCG00000027464	-	JH118486.1:22707-25981	C	R	0.0681701	0	0	1	1
ENSSSCG00000027518	ENSSSCG00000027518	-	GL893998.2:7624-7993	C	R	0.343645	0	0	1	1
ENSSSCG00000027519	ENSSSCG00000027519	-	GL895220.1:431-8392	C	R	0.153155	0	0	1	1
ENSSSCG00000027559	ENSSSCG00000027559	-	GL896369.1:2389-26704	C	R	0.0732292	0	0	1	1
ENSSSCG00000027561	ENSSSCG00000027561	-	X:35698883-35706901	C	R	0.698957	0	0	1	1
ENSSSCG00000027569	ENSSSCG00000027569	-	3:47237135-47298188	C	R	0.124271	0	0	1	1
ENSSSCG00000027570	ENSSSCG00000027570	-	6:155760255-155761197	C	R	0.0855767	0	0	1	1
ENSSSCG00000027601	ENSSSCG00000027601	FAM180A	18:14307712-14321340	C	R	0.0272617	0	0	1	1
ENSSSCG00000027760	ENSSSCG00000027760	-	10:28745535-28748189	C	R	1.33171	0	0	1	1
ENSSSCG00000027776	ENSSSCG00000027776	-	GL893675.2:80357-103228	C	R	0.046268	0	0	1	1
ENSSSCG00000027830	ENSSSCG00000027830	-	JH118654.1:104053-110261	C	R	0.145182	0	0	1	1
ENSSSCG00000027876	ENSSSCG00000027876	-	13:104217591-104332840	C	R	0.05639	0	0	1	1
ENSSSCG00000027904	ENSSSCG00000027904	-	JH118575.1:63220-69683	C	R	0.0906965	0	0	1	1
ENSSSCG00000027908	ENSSSCG00000027908	MC2R	6:89575889-89602023	C	R	0.0215305	0	0	1	1
ENSSSCG00000028039	ENSSSCG00000028039	-	GL894139.2:12186-30263	C	R	0.0186318	0	0	1	1
ENSSSCG00000028048	ENSSSCG00000028048	ARHGEF15	12:55960747-55980772	C	R	0.015354	0	0	1	1
ENSSSCG00000028067	ENSSSCG00000028067	-	2:136696055-136712099	C	R	0.116778	0	0	1	1
ENSSSCG00000028070	ENSSSCG00000028070	CH242-128B1.1	16:86105822-86131331	C	R	0.0200135	0	0	1	1
ENSSSCG00000028110	ENSSSCG00000028110	-	GL894976.1:18132-27048	C	R	0.0382496	0	0	1	1
ENSSSCG00000028145	ENSSSCG00000028145	GPR32	6:51418991-51420032	C	R	0.124786	0	0	1	1
ENSSSCG00000028163	ENSSSCG00000028163	-	3:144201592-144222246	C	R	0.0405744	0	0	1	1
ENSSSCG00000028185	ENSSSCG00000028185	-	3:43917467-43975331	C	R	0.26146	0	0	1	1
ENSSSCG00000028217	ENSSSCG00000028217	-	15:148087402-148163653	C	R	0.191935	0	0	1	1
ENSSSCG00000028237	ENSSSCG00000028237	-	9:52600962-52616493	C	R	0.0436957	0	0	1	1
ENSSSCG00000028264	ENSSSCG00000028264	-	JH118915.1:62821-69534	C	R	1.3612	0	0	1	1
ENSSSCG00000028276	ENSSSCG00000028276	-	6:49691755-49696163	C	R	0.0261741	0	0	1	1
ENSSSCG00000028432	ENSSSCG00000028432	-	JH118628.1:46819-67242	C	R	0.163976	0	0	1	1
ENSSSCG00000028437	ENSSSCG00000028437	-	GL896241.2:4577-15597	C	R	0.369984	0	0	1	1
ENSSSCG00000028453	ENSSSCG00000028453	-	4:165882-168121	C	R	0.124395	0	0	1	1
ENSSSCG00000028484	ENSSSCG00000028484	CLDN1	13:136971661-136987446	C	R	0.495107	0	0	1	1
ENSSSCG00000028557	ENSSSCG00000028557	-	15:80964227-80965843	C	R	0.858197	0	0	1	1
ENSSSCG00000028561	ENSSSCG00000028561	CD28	15:118472582-118501321	C	R	0.086438	0	0	1	1
ENSSSCG00000028573	ENSSSCG00000028573	-	17:68846043-68866838	C	R	0.194653	0	0	1	1
ENSSSCG00000028603	ENSSSCG00000028603	-	5:23270185-23272078	C	R	0.0672853	0	0	1	1
ENSSSCG00000028642	ENSSSCG00000028642	-	JH118902.1:10792-65330	C	R	0.019588	0	0	1	1
ENSSSCG00000028647	ENSSSCG00000028647	-	JH118788.1:97387-109630	C	R	0.0191521	0	0	1	1
ENSSSCG00000028675	ENSSSCG00000028675	-	3:60714106-60726984	C	R	0.328626	0	0	1	1
ENSSSCG00000028705	ENSSSCG00000028705	-	9:56514919-56515855	C	R	0.0668151	0	0	1	1
ENSSSCG00000028777	ENSSSCG00000028777	MYLK4	7:1674370-1690166	C	R	0.0616805	0	0	1	1
ENSSSCG00000028807	ENSSSCG00000028807	SNORA16	6:79410561-79410696	C	R	20.9753	0	0	1	1
ENSSSCG00000028810	ENSSSCG00000028810	TRIM43	9:25616289-25622031	C	R	0.0412295	0	0	1	1
ENSSSCG00000028923	ENSSSCG00000028923	-	10:309238-337906	C	R	0.0404984	0	0	1	1
ENSSSCG00000028930	ENSSSCG00000028930	-	X:126871548-126900021	C	R	2.5491	0	#NAME?	0.248	0.668679
ENSSSCG00000029010	ENSSSCG00000029010	-	7:60568085-60568322	C	R	1.40554	0	0	1	1
ENSSSCG00000029019	ENSSSCG00000029019	-	10:58734841-58937014	C	R	0.208858	0	0	1	1
ENSSSCG00000029049	ENSSSCG00000029049	-	4:121594858-121647453	C	R	0.311932	0	0	1	1
ENSSSCG00000029052	ENSSSCG00000029052	TXNDC2	GL894031.1:238391-240767	C	R	0.123391	0	0	1	1
ENSSSCG00000029064	ENSSSCG00000029064	OR10J3	4:99082242-99083181	C	R	0.133053	0	0	1	1
ENSSSCG00000029191	ENSSSCG00000029191	-	GL893533.2:47753-61297	C	R	0.0234651	0	0	1	1
ENSSSCG00000029197	ENSSSCG00000029197	-	8:137647347-137755299	C	R	0.528872	0	0	1	1
ENSSSCG00000029334	ENSSSCG00000029334	-	3:141580298-141704758	C	R	0.0130072	0	0	1	1
ENSSSCG00000029358	ENSSSCG00000029358	-	5:12541449-12922450	C	R	0.0630626	0	0	1	1
ENSSSCG00000029388	ENSSSCG00000029388	-	9:7896905-7928538	C	R	0.0124995	0	0	1	1
ENSSSCG00000029439	ENSSSCG00000029439	ANKRD66	7:48208072-48219751	C	R	0.272909	0	0	1	1
ENSSSCG00000029551	ENSSSCG00000029551	-	3:76939539-76945878	C	R	0.0765546	0	0	1	1
ENSSSCG00000029673	ENSSSCG00000029673	-	5:19410799-19415732	C	R	0.125052	0	0	1	1
ENSSSCG00000029709	ENSSSCG00000029709	-	12:51416336-51417968	C	R	0.784233	0	0	1	1
ENSSSCG00000029725	ENSSSCG00000029725	-	9:7854984-7856338	C	R	0.223944	0	0	1	1
ENSSSCG00000029740	ENSSSCG00000029740	-	GL893598.2:30436-49166	C	R	0.0749218	0	0	1	1
ENSSSCG00000029743	ENSSSCG00000029743	SPAG11	JH118996.1:37933-47377	C	R	0.153636	0	0	1	1
ENSSSCG00000029905	ENSSSCG00000029905	-	GL892813.1:17153-18997	C	R	0.761628	0	0	1	1
ENSSSCG00000030036	ENSSSCG00000030036	-	GL894594.2:1393-10306	C	R	0.055496	0	0	1	1
ENSSSCG00000030060	ENSSSCG00000030060	-	GL892397.1:27917-56865	C	R	0.0848631	0	0	1	1
ENSSSCG00000030068	ENSSSCG00000030068	-	1:202361771-202588694	C	R	9.64268	0	0	1	1
ENSSSCG00000030078	ENSSSCG00000030078	-	GL894494.2:1081-31294	C	R	0.0530493	0	0	1	1
ENSSSCG00000030102	ENSSSCG00000030102	SNORA26	8:41758999-41759121	C	R	39.3841	0	0	1	1
ENSSSCG00000030161	ENSSSCG00000030161	-	GL894071.2:2690-5690	C	R	0.129971	0	0	1	1
ENSSSCG00000030179	ENSSSCG00000030179	-	JH118914.1:29005-31265	C	R	0.257828	0	0	1	1
ENSSSCG00000030246	ENSSSCG00000030246	-	GL894199.2:8856-16889	C	R	0.0224188	0	0	1	1
ENSSSCG00000030313	ENSSSCG00000030313	-	GL896296.2:19891-21735	C	R	0.357361	0	0	1	1
ENSSSCG00000030392	ENSSSCG00000030392	-	JH118686.1:121715-133096	C	R	0.0963898	0	0	1	1
ENSSSCG00000030410	ENSSSCG00000030410	-	15:81133803-81148048	C	R	0.294879	0	0	1	1
ENSSSCG00000030414	ENSSSCG00000030414	-	15:36646555-36697791	C	R	0.157486	0	0	1	1
ENSSSCG00000030416	ENSSSCG00000030416	-	GL892871.2:27460-33855	C	R	0.0975263	0	0	1	1
ENSSSCG00000030429	ENSSSCG00000030429	-	15:39268180-39304106	C	R	0.0250309	0	0	1	1
ENSSSCG00000030538	ENSSSCG00000030538	-	6:145986150-145997731	C	R	0.0627503	0	0	1	1
ENSSSCG00000030539	ENSSSCG00000030539	KLK15	6:51477326-51483273	C	R	0.0450936	0	0	1	1
ENSSSCG00000030570	ENSSSCG00000030570	-	7:363707-532175	C	R	0.0795041	0	0	1	1
ENSSSCG00000030579	ENSSSCG00000030579	-	16:19309025-19311459	C	R	0.0689084	0	0	1	1
ENSSSCG00000030690	ENSSSCG00000030690	-	12:55475731-55476353	C	R	0.162217	0	0	1	1
ENSSSCG00000030698	ENSSSCG00000030698	-	6:12251930-12254985	C	R	0.0794348	0	0	1	1
ENSSSCG00000030744	ENSSSCG00000030744	CAPNS2	6:27466764-27524179	C	R	0.0960977	0	0	1	1
ENSSSCG00000030748	ENSSSCG00000030748	IFN-DELTA-11	1:225090348-225194615	C	R	0.148752	0	0	1	1
ENSSSCG00000030783	ENSSSCG00000030783	SBAB-554F3.9	7:29352312-29356446	C	R	3.83554	0	#NAME?	0.17955	0.595944
ENSSSCG00000030800	ENSSSCG00000030800	CXorf59	X:35416400-35533740	C	R	0.0258596	0	0	1	1
ENSSSCG00000030812	ENSSSCG00000030812	CH242-139K22.10	X:142237946-142264235	C	R	0.136553	0	0	1	1
ENSSSCG00000030856	ENSSSCG00000030856	CH242-101P22.3	13:156554456-156665967	C	R	0.130661	0	0	1	1
ENSSSCG00000030858	ENSSSCG00000030858	CH242-301O20.6	12:26381204-26381610	C	R	0.543573	0	0	1	1
ENSSSCG00000030861	ENSSSCG00000030861	CH242-271L5.2	17:61578039-61587461	C	R	0.252393	0	0	1	1
ENSSSCG00000030870	ENSSSCG00000030870	TNFRSF18	6:58019343-58019506	C	R	7.47264	0	0	1	1
ENSSSCG00000030877	ENSSSCG00000030877	FRMPD4	X:10326534-10339590	C	R	0.0166051	0	0	1	1
ENSSSCG00000030913	ENSSSCG00000030913	CH242-176I15.2	X:131523299-131523738	C	R	0.227851	0	0	1	1
ENSSSCG00000030999	ENSSSCG00000030999	MYH6	7:81036428-81049998	C	R	0.0272299	0	0	1	1
ENSSSCG00000031001	ENSSSCG00000031001	MAP3K5	1:30684873-31011709	C	R	0.108168	0	0	1	1
ENSSSCG00000031002	ENSSSCG00000031002	IFNA1	1:225090348-225194615	C	R	0.148773	0	0	1	1
