# Supplementary material for: Transcriptomic Analysis of Porcine Granulosa Cells Overexpressing Retinol Binding Protein 4
Source: Genes (Basel). 2019 Aug 13;10(8):615. doi: 10.3390/genes10080615 (PMC6722559; doi:10.3390/genes10080615)
Supplement: Supplementary file 1 [file genes-10-00615-s001.zip › supplementary/TableS4 DEGs of pLVX-RBP4 group compared to CTRL group in the GCs.xlsx]

## Sheet: Sheet1
DEGs of pLVX-RBP4 group compared to CTRL group in the GCs
test_id	gene_id	gene	locus	sample_1	sample_2	status	value_1	value_2	log2(fold_change)	test_stat	p_value	q_value	significant
ENSSSCG00000010479	ENSSSCG00000010479	RBP4	14:114769058-114776317	C	R	OK	1.10458	92.3136	6.38498	16.0352	5e-05	0.0132211	yes
ENSSSCG00000024482	ENSSSCG00000024482	HSPB1	3:9925862-9927499	C	R	OK	33.3665	160.012	2.26171	10.394	5e-05	0.0132211	yes
ENSSSCG00000028568	ENSSSCG00000028568	-	3:10049288-10050925	C	R	OK	39.5965	166.348	2.07076	10.1922	5e-05	0.0132211	yes
ENSSSCG00000014985	ENSSSCG00000014985	MMP1	9:37358376-37367260	C	R	OK	3.48771	6.54538	0.908195	3.29332	5e-05	0.0132211	yes
ENSSSCG00000010157	ENSSSCG00000010157	RBM34	14:60193221-60213710	C	R	OK	7.71981	14.1993	0.879184	3.54908	5e-05	0.0132211	yes
ENSSSCG00000006589	ENSSSCG00000006589	S100A12	4:105075279-105076728	C	R	OK	38.2175	69.2599	0.857785	2.96269	5e-05	0.0132211	yes
ENSSSCG00000011531	ENSSSCG00000011531	-	13:67224766-67234400	C	R	OK	2.68924	4.86907	0.856446	2.62784	5e-05	0.0132211	yes
ENSSSCG00000000293	ENSSSCG00000000293	ITGA5	5:20442127-20465312	C	R	OK	228.159	411.946	0.852416	4.85739	5e-05	0.0132211	yes
ENSSSCG00000028525	ENSSSCG00000028525	-	2:44078430-44082946	C	R	OK	578.801	1032.49	0.834989	6.72056	5e-05	0.0132211	yes
ENSSSCG00000022234	ENSSSCG00000022234	TOMM6	7:42386236-42387203	C	R	OK	175.59	310.849	0.824004	19.8346	0.0002	0.0335183	yes
ENSSSCG00000010457	ENSSSCG00000010457	KIF20B	14:110499117-110581337	C	R	OK	1.55478	2.67927	0.785129	2.6575	5e-05	0.0132211	yes
ENSSSCG00000001908	ENSSSCG00000001908	CCDC33	GL893363.2:70765-157233	C	R	OK	1.96182	3.36727	0.779388	2.33064	0.0004	0.0444822	yes
ENSSSCG00000016049	ENSSSCG00000016049	-	15:106048442-106155582	C	R	OK	22.6766	38.2357	0.753715	4.03256	0.00025	0.0367253	yes
ENSSSCG00000008185	ENSSSCG00000008185	MITD1	3:57688478-57703819	C	R	OK	6.51509	10.9185	0.744919	2.83746	0.0003	0.040109	yes
ENSSSCG00000003697	ENSSSCG00000003697	-	6:97024063-97060808	C	R	OK	3.88376	6.38443	0.717104	2.53256	0.00025	0.0367253	yes
ENSSSCG00000021783	ENSSSCG00000021783	-	4:30665508-30675230	C	R	OK	59.2406	96.2611	0.700366	5.51899	5e-05	0.0132211	yes
ENSSSCG00000008990	ENSSSCG00000008990	MRPL1	8:77608623-77656919	C	R	OK	16.6556	26.6028	0.675571	3.32539	5e-05	0.0132211	yes
ENSSSCG00000029294	ENSSSCG00000029294	-	GL893549.2:28570-29518	C	R	OK	3937.96	6287.48	0.675034	112.75	5e-05	0.0132211	yes
ENSSSCG00000012523	ENSSSCG00000012523	TCEAL8	X:97964012-97964366	C	R	OK	61.3479	97.5039	0.668445	6.17914	0.0002	0.0335183	yes
ENSSSCG00000004498	ENSSSCG00000004498	HAUS1	1:105919749-105938090	C	R	OK	9.61986	15.2466	0.664401	2.74665	0.00015	0.0302517	yes
ENSSSCG00000027974	ENSSSCG00000027974	MRPL50	1:271654111-271660594	C	R	OK	2.87604	4.55144	0.662238	2.45195	0.0003	0.040109	yes
ENSSSCG00000016100	ENSSSCG00000016100	NDUFB3	15:116072233-116083825	C	R	OK	16.7952	26.0802	0.634906	3.19489	0.00015	0.0302517	yes
ENSSSCG00000029514	ENSSSCG00000029514	-	3:90727206-90731529	C	R	OK	2.91364	4.48317	0.621696	2.20492	0.00045	0.0473854	yes
ENSSSCG00000008729	ENSSSCG00000008729	LYAR	8:5776312-5794798	C	R	OK	6.02126	9.25952	0.620872	2.23966	0.0004	0.0444822	yes
ENSSSCG00000015504	ENSSSCG00000015504	CACYBP	9:128737809-128751841	C	R	OK	16.0116	24.5769	0.618185	3.02725	5e-05	0.0132211	yes
ENSSSCG00000011893	ENSSSCG00000011893	COX17	13:149914817-149925127	C	R	OK	135.133	207.16	0.61637	5.56017	5e-05	0.0132211	yes
ENSSSCG00000010007	ENSSSCG00000010007	MTFP1	14:50477197-50480629	C	R	OK	10.7243	16.4264	0.615136	2.69475	0.0004	0.0444822	yes
ENSSSCG00000013369	ENSSSCG00000013369	SAA1	2:44024782-44025604	C	R	OK	131.632	200.731	0.608752	5.70019	5e-05	0.0132211	yes
ENSSSCG00000013380	ENSSSCG00000013380	NUCB2	2:44840130-44888595	C	R	OK	170.492	257.66	0.595759	3.30122	5e-05	0.0132211	yes
ENSSSCG00000015262	ENSSSCG00000015262	-	9:67366630-67371109	C	R	OK	14.3412	21.6553	0.594559	2.63225	0.0003	0.040109	yes
ENSSSCG00000010214	ENSSSCG00000010214	CDK1	14:69262318-69277262	C	R	OK	13.2552	19.938	0.588965	2.78932	0.00025	0.0367253	yes
ENSSSCG00000006333	ENSSSCG00000006333	NUF2	4:94875737-94907090	C	R	OK	6.14151	9.21536	0.585447	2.27403	0.0002	0.0335183	yes
ENSSSCG00000011521	ENSSSCG00000011521	PDZRN3	13:60422701-60441890	C	R	OK	4.14084	6.20828	0.584272	2.21467	0.00015	0.0302517	yes
ENSSSCG00000007487	ENSSSCG00000007487	PFDN4	17:61937883-61950193	C	R	OK	14.725	22.0718	0.583932	2.86771	5e-05	0.0132211	yes
ENSSSCG00000002860	ENSSSCG00000002860	PDCD5	6:37992730-38001169	C	R	OK	40.946	60.9344	0.573536	2.55864	5e-05	0.0132211	yes
ENSSSCG00000014151	ENSSSCG00000014151	CETN3	2:100651658-100671323	C	R	OK	13.6863	20.3314	0.57098	2.83393	0.0002	0.0335183	yes
ENSSSCG00000002040	ENSSSCG00000002040	MRPL52	7:81426698-81431178	C	R	OK	15.9653	23.4994	0.557685	2.62242	0.00025	0.0367253	yes
ENSSSCG00000006032	ENSSSCG00000006032	EMC2	4:31379832-31473563	C	R	OK	32.5644	47.6384	0.54883	2.95216	5e-05	0.0132211	yes
ENSSSCG00000000552	ENSSSCG00000000552	MED21	5:50281365-50287885	C	R	OK	22.9683	33.5299	0.545807	2.92289	5e-05	0.0132211	yes
ENSSSCG00000006070	ENSSSCG00000006070	COX6C	4:39990793-40005773	C	R	OK	178.308	259.684	0.542388	4.00339	5e-05	0.0132211	yes
ENSSSCG00000013436	ENSSSCG00000013436	-	2:78173438-78176456	C	R	OK	120.195	174.262	0.535873	5.36284	5e-05	0.0132211	yes
ENSSSCG00000030577	ENSSSCG00000030577	PBDC1	X:69304923-69317294	C	R	OK	4.39666	6.33063	0.525942	2.30852	5e-05	0.0132211	yes
ENSSSCG00000009441	ENSSSCG00000009441	SUGT1	11:26394100-26459094	C	R	OK	23.1483	33.1011	0.515971	2.60509	0.0002	0.0335183	yes
ENSSSCG00000023903	ENSSSCG00000023903	ATP5I	8:149900-151754	C	R	OK	65.4774	93.6278	0.51594	3.30576	0.00025	0.0367253	yes
ENSSSCG00000021902	ENSSSCG00000021902	GABRP	16:57477085-57495797	C	R	OK	11.0691	15.8221	0.515409	2.49426	0.0002	0.0335183	yes
ENSSSCG00000029470	ENSSSCG00000029470	-	11:5755486-5758255	C	R	OK	807.992	1154.18	0.514451	14.397	0.0003	0.040109	yes
ENSSSCG00000002459	ENSSSCG00000002459	GON7	7:121171974-121176204	C	R	OK	43.5634	62.0806	0.511026	3.11714	0.0004	0.0444822	yes
ENSSSCG00000030002	ENSSSCG00000030002	-	6:112261415-112271468	C	R	OK	17.707	25.227	0.510646	2.43087	0.00045	0.0473854	yes
ENSSSCG00000025277	ENSSSCG00000025277	-	10:72009226-72022986	C	R	OK	26.3851	37.5707	0.509884	2.53629	0.0001	0.0228827	yes
ENSSSCG00000015999	ENSSSCG00000015999	FKBP7	15:93702219-93716517	C	R	OK	34.8973	49.6623	0.509036	2.89035	0.00035	0.0443048	yes
ENSSSCG00000028850	ENSSSCG00000028850	RPL26	12:56024031-56029925	C	R	OK	515.63	733.121	0.507714	3.43604	5e-05	0.0132211	yes
ENSSSCG00000004697	ENSSSCG00000004697	HYPK	1:142587864-142589341	C	R	OK	47.4506	67.4024	0.506373	2.93714	0.0003	0.040109	yes
ENSSSCG00000016989	ENSSSCG00000016989	RPL26L1	16:55580785-55590313	C	R	OK	37.7434	53.4977	0.503252	2.90591	0.00025	0.0367253	yes
ENSSSCG00000011351	ENSSSCG00000011351	TMA7	13:34418061-34420816	C	R	OK	134.988	190.922	0.500149	3.46465	0.0001	0.0228827	yes
ENSSSCG00000028982	ENSSSCG00000028982	-	10:71747463-71761223	C	R	OK	26.9687	38.1281	0.499569	2.46833	0.0004	0.0444822	yes
ENSSSCG00000008913	ENSSSCG00000008913	IGFBP7	8:59014045-59139438	C	R	OK	464.445	654.27	0.494377	2.09043	0.0001	0.0228827	yes
ENSSSCG00000021973	ENSSSCG00000021973	GPX8	16:36457453-36463071	C	R	OK	50.1777	70.6857	0.494374	2.90896	0.00025	0.0367253	yes
ENSSSCG00000022132	ENSSSCG00000022132	SUB1	15:20029045-20247084	C	R	OK	59.5162	82.8845	0.477822	2.1062	0.0003	0.040109	yes
ENSSSCG00000016998	ENSSSCG00000016998	NPM1	16:56963966-56978495	C	R	OK	340.387	472.999	0.474662	2.24713	0.0001	0.0228827	yes
ENSSSCG00000006366	ENSSSCG00000006366	PFDN2	4:97183773-97198261	C	R	OK	176.442	245.155	0.474499	4.13049	0.0004	0.0444822	yes
ENSSSCG00000010063	ENSSSCG00000010063	DDT	14:53232925-53235595	C	R	OK	57.3356	79.4985	0.471496	2.90896	0.0004	0.0444822	yes
ENSSSCG00000024168	ENSSSCG00000024168	AIMP1	8:123837965-123895151	C	R	OK	16.8659	23.2602	0.463756	2.42272	0.00015	0.0302517	yes
ENSSSCG00000017891	ENSSSCG00000017891	TXNDC17	12:52733769-52736159	C	R	OK	172.747	237.029	0.45641	3.79229	0.0003	0.040109	yes
ENSSSCG00000005267	ENSSSCG00000005267	ANXA1	1:252989613-253007803	C	R	OK	384.6	523.46	0.444722	2.24737	5e-05	0.0132211	yes
ENSSSCG00000021590	ENSSSCG00000021590	RPL23	GL896426.1:60123-65158	C	R	OK	1194.3	1623.86	0.443266	3.29042	0.0002	0.0335183	yes
ENSSSCG00000022058	ENSSSCG00000022058	ATRAID	3:118912946-118918798	C	R	OK	60.9906	82.5951	0.43747	2.42304	0.00015	0.0302517	yes
ENSSSCG00000013901	ENSSSCG00000013901	IFI30	2:59214054-59218018	C	R	OK	159.809	215.741	0.432947	2.69582	0.0002	0.0335183	yes
ENSSSCG00000012171	ENSSSCG00000012171	PRDX4	X:21167783-21189764	C	R	OK	273.485	368.511	0.430246	2.08332	5e-05	0.0132211	yes
ENSSSCG00000009909	ENSSSCG00000009909	COX6A1	14:42876216-42878864	C	R	OK	227.858	305.66	0.423795	2.85425	0.0004	0.0444822	yes
ENSSSCG00000013383	ENSSSCG00000013383	C11orf58	2:45426740-45465694	C	R	OK	110.733	147.782	0.416386	2.5068	0.0004	0.0444822	yes
ENSSSCG00000012247	ENSSSCG00000012247	ATP6AP2	X:40369353-40398502	C	R	OK	113.455	151.28	0.415108	2.48729	0.00045	0.0473854	yes
ENSSSCG00000009650	ENSSSCG00000009650	DOCK5	14:10434519-10593554	C	R	OK	17.6511	13.3775	-0.399943	-1.998	0.00035	0.0443048	yes
ENSSSCG00000002921	ENSSSCG00000002921	CLIP3	6:40793321-40807157	C	R	OK	46.0932	34.593	-0.414074	-1.92273	0.0003	0.040109	yes
ENSSSCG00000010651	ENSSSCG00000010651	ABLIM1	14:135884828-136136366	C	R	OK	31.0942	23.1082	-0.428243	-2.11669	0.00045	0.0473854	yes
ENSSSCG00000029230	ENSSSCG00000029230	ECM1	4:107904737-107909631	C	R	OK	1873.92	1373.59	-0.448107	-2.32925	0.00035	0.0443048	yes
ENSSSCG00000006231	ENSSSCG00000006231	CHD7	4:79031983-79152558	C	R	OK	7.86445	5.75835	-0.44969	-2.0137	0.0004	0.0444822	yes
ENSSSCG00000002266	ENSSSCG00000002266	CHD2	7:91877497-92002591	C	R	OK	14.5165	10.5261	-0.46372	-2.082	5e-05	0.0132211	yes
ENSSSCG00000026681	ENSSSCG00000026681	-	1:23246937-23266481	C	R	OK	53.5824	38.8175	-0.465052	-2.45058	0.00025	0.0367253	yes
ENSSSCG00000023630	ENSSSCG00000023630	-	GL894377.1:8430-25833	C	R	OK	104.815	75.6819	-0.469824	-2.9841	0.0002	0.0335183	yes
ENSSSCG00000008842	ENSSSCG00000008842	KIT	8:43550235-43602062	C	R	OK	27.9495	20.1157	-0.474502	-2.43112	0.0002	0.0335183	yes
ENSSSCG00000027365	ENSSSCG00000027365	WNT7B	5:654960-679412	C	R	OK	16.7548	12.0299	-0.477957	-2.29272	0.00025	0.0367253	yes
ENSSSCG00000025924	ENSSSCG00000025924	IGFBP5	15:131680309-131684630	C	R	OK	429.696	304.85	-0.495218	-2.6267	5e-05	0.0132211	yes
ENSSSCG00000028912	ENSSSCG00000028912	-	13:23924270-23947082	C	R	OK	12.1408	8.58354	-0.500224	-2.30355	0.0002	0.0335183	yes
ENSSSCG00000021600	ENSSSCG00000021600	-	8:54512170-54563745	C	R	OK	21.6786	15.3252	-0.50037	-2.343	0.00025	0.0367253	yes
ENSSSCG00000001499	ENSSSCG00000001499	DST	7:33504831-33751812	C	R	OK	51.5036	36.3921	-0.501048	-2.30695	5e-05	0.0132211	yes
ENSSSCG00000001869	ENSSSCG00000001869	PEAK1	7:61961069-62180499	C	R	OK	7.83803	5.48066	-0.516141	-2.2644	5e-05	0.0132211	yes
ENSSSCG00000017298	ENSSSCG00000017298	TANC2	12:15440846-15617996	C	R	OK	12.9069	8.98623	-0.522356	-2.4915	0.0001	0.0228827	yes
ENSSSCG00000000382	ENSSSCG00000000382	-	5:23227321-23250767	C	R	OK	4.58427	3.18388	-0.525905	-2.00014	0.0004	0.0444822	yes
ENSSSCG00000014966	ENSSSCG00000014966	SESN3	9:31043641-31068217	C	R	OK	27.8913	19.3588	-0.526825	-2.62667	0.00015	0.0302517	yes
ENSSSCG00000009937	ENSSSCG00000009937	ACACB	14:44154007-44271216	C	R	OK	3.18524	2.20923	-0.527858	-2.09695	0.0004	0.0444822	yes
ENSSSCG00000003654	ENSSSCG00000003654	MACF1	6:88029071-88403179	C	R	OK	26.4235	18.222	-0.536146	-2.51643	5e-05	0.0132211	yes
ENSSSCG00000025579	ENSSSCG00000025579	-	14:41904558-41958418	C	R	OK	7.97887	5.48756	-0.540018	-2.37856	0.00035	0.0443048	yes
ENSSSCG00000023324	ENSSSCG00000023324	-	9:50880741-50910465	C	R	OK	11.8262	8.05395	-0.554213	-2.59249	5e-05	0.0132211	yes
ENSSSCG00000027969	ENSSSCG00000027969	-	2:8544926-8553182	C	R	OK	64.9073	43.6073	-0.573811	-2.62647	5e-05	0.0132211	yes
ENSSSCG00000004081	ENSSSCG00000004081	-	1:16065605-16221209	C	R	OK	4.68486	3.14385	-0.575475	-2.27179	5e-05	0.0132211	yes
ENSSSCG00000004663	ENSSSCG00000004663	SEMA6D	1:138044832-138096757	C	R	OK	5.04576	3.37844	-0.578716	-2.11788	0.00035	0.0443048	yes
ENSSSCG00000015274	ENSSSCG00000015274	ZBED6	9:70869461-70872407	C	R	OK	11.672	7.79569	-0.582308	-2.66828	5e-05	0.0132211	yes
ENSSSCG00000006978	ENSSSCG00000006978	-	17:4050941-4052518	C	R	OK	28.996	19.2599	-0.590257	-2.87897	5e-05	0.0132211	yes
ENSSSCG00000015480	ENSSSCG00000015480	PRRC2C	9:125431811-125532069	C	R	OK	36.1603	23.9672	-0.593347	-2.96062	5e-05	0.0132211	yes
ENSSSCG00000013869	ENSSSCG00000013869	CPAMD8	2:60199864-60306278	C	R	OK	3.18868	2.10625	-0.598284	-2.18083	0.00015	0.0302517	yes
ENSSSCG00000021036	ENSSSCG00000021036	RAB3B	6:147898115-147958856	C	R	OK	15.1519	10.0073	-0.598442	-2.76361	5e-05	0.0132211	yes
ENSSSCG00000016974	ENSSSCG00000016974	MAP1B	16:52391815-52489863	C	R	OK	84.1982	54.969	-0.615172	-2.99193	5e-05	0.0132211	yes
ENSSSCG00000028041	ENSSSCG00000028041	CRTC3	GL893704.1:3027-44983	C	R	OK	12.3459	8.01403	-0.623428	-2.20475	0.0001	0.0228827	yes
ENSSSCG00000029949	ENSSSCG00000029949	CD248	2:5146888-5149543	C	R	OK	4.49609	2.89774	-0.633742	-2.20707	0.00045	0.0473854	yes
ENSSSCG00000021273	ENSSSCG00000021273	-	1:16316573-16389026	C	R	OK	6.76005	4.28163	-0.658875	-2.67684	0.0001	0.0228827	yes
ENSSSCG00000016685	ENSSSCG00000016685	WIPF3	18:47397850-47441699	C	R	OK	8.99694	5.61289	-0.680692	-2.59622	5e-05	0.0132211	yes
ENSSSCG00000004329	ENSSSCG00000004329	-	1:64709137-64775931	C	R	OK	3.40456	2.11903	-0.684061	-2.45578	0.0002	0.0335183	yes
ENSSSCG00000018061	ENSSSCG00000018061	-	MT:1245-2205	C	R	OK	1313.24	813.73	-0.69051	-4.7241	5e-05	0.0132211	yes
ENSSSCG00000027247	ENSSSCG00000027247	-	3:130348995-130423442	C	R	OK	6.67839	3.67259	-0.862701	-2.83576	0.0004	0.0444822	yes
ENSSSCG00000005638	ENSSSCG00000005638	LCN2	1:302600678-302605199	C	R	OK	69.8376	36.1785	-0.948873	-5.21463	5e-05	0.0132211	yes
ENSSSCG00000008013	ENSSSCG00000008013	IGFALS	3:41634232-41637223	C	R	OK	2.28536	1.15432	-0.985375	-2.39573	0.00045	0.0473854	yes
ENSSSCG00000010325	ENSSSCG00000010325	KCNMA1	14:85796581-85996706	C	R	OK	3.06413	1.53376	-0.998405	-2.87477	5e-05	0.0132211	yes
ENSSSCG00000026113	ENSSSCG00000026113	-	13:155134435-155152622	C	R	OK	1.7674	0.863736	-1.03296	-3.28611	5e-05	0.0132211	yes
Note: -- indicates that genes are not annotated
